# Supplementary material for: From dispersal to predation: A global synthesis of ant–seed interactions
Source: Ecol Evol. 2018 Jul 30;8(18):9122–38. doi: 10.1002/ece3.4377 (PMC6194306; doi:10.1002/ece3.4377)
Supplement: Supplementary file 1 [file ECE3-8-9122-s001.xlsx]

## Sheet: Table 1 All Refs
Included?	First Author	Year	Journal	Volume	Pages	Reason for exclusion
No	Abbott	1985	Australian Journal of Ecology	10	165-168	did not find effect of ants on seed set
No	Abdala-Roberts	2007	Oecologia	154	315-326	did not find effect of ants on seed fate
No	Abdala-Roberts	2013	Oikos	122	1157-1166	no mention of ants
Yes	Abdulla	2016	Journal of Applied Entomology	140	500-506
Yes	Abe	2016	Pacific Science	60	355-365	did not measure ant-seed interactions
No	Abney	2008	Journal of Economic Entomology	101	25-35	did not find effect of ants on seed set
Yes	Abramsky	1983	Oecologia	57	328-332
No	Abrol	2012	Pollination Biology	Chapter 21		review/ book chapter
Yes	Ackerman	2014	Biological Invasions	16	2435-2447
No	Acosta	1992	Vegetatio	98	59-71	did not directly measure ant-seed interactions
No	Adair	1996	Proceedings of the 9th International Symposium on Biological Control of Weeds		19-26	review
Yes	Adams	1983	Journal of Economic Entomology	76	1129-1132
No	Adams	2016	Myrmecological News	23	101-118	review
No	Adler	1998	Biotropica	30	677-681	no mention of ants
No	Afun	1999	Bulletin of Entomological Research	89	391-402	no interactions between ants and seeds measured
No	Agarwal	2007	Ecological Entomology	33	59-65	no interactions between ants and seeds measured
Yes	Alba-Lynn	2010	Plant Ecology	210	291-301
Yes	Albert	2005	Acta Oecologica	28	213-220
Yes	Alcantara	2007	Evolutionary Ecology	21	411-430
Yes	Almeida	2013	Sociobiology	60	229-235
No	Alonso	2013	Journal of Economic Entomology	106	742-746	no mention of ant-seed interactions
No	Alqudah	2011	Sustainable Agriculture Reviews			no mention of ants
No	Alvarez	2001	Sociobiology	38	585-602	no interactions between ants and seeds measured
No	Alves	2007	Journal of Chemical Ecology	33	297-309	no mention of ants
Yes	Alves-Silva	2016	Austral Ecology	41	263-272
No	Andersen	1985	Australian Journal of Ecology	10	25-30	did not directly measure ant-seed interactions
Yes	Andersen	1985	Austral Ecology	10	381-390
No	Andersen	1986	Australian Journal of Zoology	34	53-64	did not directly measure ant-seed interactions
Yes	Andersen	1987	Oikos	48	171-174
No	Andersen	1988	Australian Journal of Ecology	13	285-293	did not specifically measure ant-seed intereactions
No	Andersen	1988	Australian Journal of Ecology	13	469-471	did not measure direct ant-seed interactions
No	Andersen	1988	Oikos	52	337-340	mechanisms of interaction too vague
Yes	Andersen	1988	Oecologia	75	507-511
No	Andersen	1989	Oecologia	81	310-315	did not measure ant-seed interaction
No	Andersen	1990	Applied Myrmechology	Chapter 4		review/ book chapter
No	Andersen	1990	Journal of Biogeography	17	433-444	review, newly published data did not directly measure ant-seed interactions
No	Andersen	1991	Ant-Plant Interactions		493-503	review/ book chapter
No	Andersen	1992	American Naturalist	140	401-420	did not directly measure ant-seed interactions
No	Andersen	1993	Ecography	16	289-298	no mention of ants
Yes	Andersen	1998	Australian Journal of Ecology	23	483-491
Yes	Andersen	2000	Journal of Animal Ecology	69	975-984
No	Andersen	2010	European Journal of Agronomy	32	121-126	no mention of ants
No	Anderson	1983	Victorian Naturalist			could not locate journal
Yes	Anderson	2001	Journal of Arid Environments	49	343-355
No	Anderson	2003	Western North American Naturalist	63	122-128	no measurement of ant-seed interactions
No	Anderson	2006	Ecology	87	2171-2184	no measurement of ant-seed interactions
No	Anderson	2006	Insectes Sociaux	53	92-96	no mention of seed interactions
No	Anderson	2006	PNAS	103	13433-13438	did not measure ant-seed interactions
No	Anderson	2008	Biological Journal of the Linnean Society	95	320-336	no measurement of ant-seed interactions
No	Anderson	2010	Southwestern Naturalist	55	532-538	no mention of seeds
No	Anderson	2011	Molecular Ecology	20	1781-1793	no measurement of ant-seed interactions
No	Andrade	2014	Ecological Inidicators	36	572-581	no measurement of ant-seed interactions
Yes	Andrew	1986	Biotropica	18	344-349
No	Andrieu	2007	Botanical Journal of the Linnean Society	154	13-25	did not find an ant-seed interaction
Yes	Aranda-Rickert	2011	Entomologia Experimentalis Et Applicata	139	91-102
Yes	Aranda-Rickert	2012	Arthropod-Plant Interactions	6	297-306
Yes	Araujo	2006	Neotropical Entomology	35	159-164
No	Archetti	2009	Oikos	118	328-333	review and no mention of ants
No	Arnan	2006	Journal of Biogeography	33	1246-1258	no measurement of ant-seed interactions
Yes	Arnan	2010	Insectes Sociaux	57	421-430
Yes	Arnan	2010	Plant Biology	12	842-852
Yes	Arnan	2011	Behavioral Ecology and Sociobiology	65	1181-1890
Yes	Arnan	2011	Oecologia	167	1027-1039
No	Arnan	2012	Plos ONE	7	e42869
Yes	Aronne	1994	New Phytologist	127	781-788
Yes	Ashmann	2000	Ecology	81	2577-2591
Yes	Ashmann	2005	American Journal of Botany	92	891-895
Yes	Ashton	1979	Australian Journal of Ecology	4	265-277
No	Astaras	2008	American Journal of Primatology	70	306-310	did not measure ant-seed interactions
No	Atanackovic	2009	XII Congresso da Sociedad Espanola de Malherbologia		43-45	conference paper
Yes	Atanackovic	2015	Weed Biology and Management	15	122-131
No	Aturalist	2003	Southwestern Naturalist	48	274-313	no ant-seed relationship found
Yes	Auld	1986	Australian Journal of Ecology	11	235-254
Yes	Auld	1999	Plant Ecology	144	201-213
No	Auld	2007	Journal of Vegetation Science	18	903-910	no mention of ants
Yes	Auld	2009	Austral Ecology	34	351-356
Yes	Avgar	2008	Ecology Letters	11	224-234
No	Ayenor	2004	Njas-Wageningen Journal of Life Sciences	52	261-284	no mention of ants
Yes	Azcárate	2003	Insectes Sociaux	50	120-126
Yes	Azcárate	2005	Functional Ecology	19	273-283
No	Azcárate	2006	Journal of Vegetation Science	17	353-360	did not find an effect of ants on seeds
Yes	Azcárate	2007	Journal of Vegetation Science	18	103-110
No	Azcárate	2010	Seed Science Research	20	179-188	never mentioned ants
Yes	Azcárate	2012	Insect Conservation and Diversity	5	279-288
No	Azcárate	2013	International Journal of Ecology	49	107-115	did not measure ant-seed interactions
No	Babendreier	2015	Journal of Applied Entomology	139	457-467	no mention of ants
No	Badano	2015	Forest Ecology and Management	356	93-100	no mention of ants
No	Bain	2005	Thesis			no mention of ants
No	Bain	2014	Acta Oecologica	57	97-108	review
No	Bajwa	2015	Weed Science	63	723-747	review
No	Baker	1972	Ecology	53	997-1010	did not measure ant-seed interactions
No	Baldwin	2009	Canadian Journal of Zoology	87	1000-1008	did not measure ant-seed interactions
Yes	Bale	2003	Southeastern Naturalist	2	609-614
No	Bandera	2005	Plant Systematics and Evolution	256	97-112	no mention of ants
Yes	Banks	1967	Annals of Applied Biology	60	445-453
No	Bao	2014	Revista Arvore	38	63-71	no mention of ants
Yes	Baraibar	2009	Journal of Applied Ecology	46	380-387
No	Baraibar	2011	Applied Soil Ecology	51	60-65	did not measure ant-seed interactions
Yes	Baraibar	2011	Biological Control	56	85-90
Yes	Baraibar	2011	Crop Protection	30	1144-1148
No	Barber	2015	Northeaster Naturalist	22	551-572	did not measure ant-seed interactions
Yes	Barbera	2006	Journal of Arid Environments	67	701-714
No	Barberi	2010	Weed Research	50	388-401	review
No	Barker	2016	Plos Biology	14	e1002371	review
No	Barnett	2013	Internation Journal of Primatology	34	470-485	no mention of ant-seed interactions
Yes	Barnett	2015	Biological Journal of the Linnean Society	114	260-273
No	Baroni-urbani	1990	Physiological Entomology	15	449-461	did not measure ant-seed interactions
No	Barrett	2002	Heredity	88	154-159	no mention of ants
No	Barros	2014	Brazilian Journal of Biology	74	899-905	did not measure ant-seed interactions
Yes	Barroso	2013	Insectes Sociaux	60	75-86
Yes	Barton	1986	Ecology	67	495-504
No	Barton	2002	The American Midland Naturalist	148	376-382	did not measure ant-seed interactions
No	Barton	2002	The American Midland Naturalist	148	376-382	did not measure ant-seed interactions
Yes	Bas	2007	Sociobiology	50	101-111
Yes	Bas	2009	Acta Oecologica	35	380-384
No	Bastida	2002	Annals of Botany	89	427-434	did not measure ant-seed interaction
Yes	Bastida	2009	Plant Biology	11	46-56
Yes	Battacharya	2004	Annales Botanici Fennici	41	385-392
No	Bayly	2013	Plos ONE	8	e72493	no mention of ants
Yes	Beattie	1979	Castanea	44	177-186
Yes	Beattie	1981	Ecology	62	107-115
No	Beattie	1982	Nature	297	627-627	comment
No	Beattie	1983	Dispersal and Distribution: An International Symposium	7	249-270	review
No	Beattie	1983	Oecologia	56	99-103	no meantion of ant-seed interaction measures
No	Beattie	1985	The Evolutionary Ecology of Ant-Plant Mutualisms			review (book)
Yes	Beaumont	2009	Acta Oecologica	35	429-436
Yes	Beaumont	2011	Austral Ecology	36	767-778
Yes	Beaumont	2013	Oecologia	172	791-803
No	Bebawi	2002	Australian Journal of Experimental Agriculture	42	1063-1069
Yes	Bebawi	2004	Australian Journal of Experimental Agriculture	44	1157-1164
Yes	Bebawi	2012	Rangeland Journal	34	429-438
Yes	Becklin	2011	American Journal of Botany	98	1299-1308
Yes	Belchior	2012	Arthropod-Plant Interactions	6	571-582
No	Bellemare	2002	Journal of Biogeography	29	1401-1420	did not measure ant-seed interactions
No	Benayas	2015	New Forests	46	841-853	no mention of ants
No	Bennett	1987	Trends in Ecology & Evolution	2	291-292	review
Yes	Berg	1966	American Journal of Botany	53	61-73
Yes	Berg	1975	Australian Journal of Botany	23	475-508
No	Berg	2009	American Journal of Botany	93	565-579	did not measure ant-seed interactions
Yes	Berg-Binder	2012	Oecologia	169	763-772
Yes	Bernadou	2011	Behavioral Ecology and Sociobiology	65	1763-1771
No	Bernadou	2016	Journal of Experimental Biology	219	2920-2927	no mention of ant-seed interactions
No	Bernardello	2001	Botanical Review	67	255-308	review
Yes	Bernstein	1975	Ecology	56	213-219
No	Bersntein	1974	American Naturalist	108	490-498	did not directly measure ant-seed interactions
No	Bertiller	2009	Journal of Arid Environments			review
No	Bespalova	2011	Integrative and Comparative Biology	51	E165-E165	abstract
No	Bestelmeyer	1996	Ecological Applications	6	1225-1240	did not directly measure ant-seed interactions
No	Bewick	2014	Ecology and Evolution	4	1804-1819	theoretical
No	Bhatti	2005	Environmental Entomology	34	1325-1335	did not measure ant-seed interaction
No	Bieber	2011	Austral Ecology	36	220-232	did not measure ant-seed interaction
Yes	Bieber	2013	Ecoscience	20	85-89
No	Bieber	2014	Plos ONE	9	e90369
Yes	Billick	2005	Annals of the Entomological Society of America	98	491-495
No	Birthisel	2014	Biological Control	70	65-72	no mention of ants
Yes	Birthisel	2015	Weed Science	63	916-927	only mentions ants
No	Black	2001	Endangered Species Update	18	41-49	review and did not explicity mention ant-seed interactions
Yes	Blancafort	2005	Acta Oecologica	28	49-55
No	Blanco-Moreno	2014	Insectes Sociaux	61	145-152	did not measure ant-seed interactions
No	Blatrix	2010	Plant Communications from an Ecological Perspective		127-158	book chapter
No	Blattmann	2013	Plos ONE	8	e75243	no mention of ants
No	Bleil	2011	Pacific Science	65	291-300	harms floral parasite but no influence on seed set
No	Blubaugh	2015	Biological Control	81	76-82	no mention of ants
No	Blubaugh	2016	Weed Science	64	80-86	inverebrates mentioned only
No	Bluethgen	2007	Current Biology	17	341-346	meta-analysis
No	Boch	2013	Oecologia	172	817-822	no mention of ants
No	Bode	2016	Environmental Entomology	45	150-154	no mention of ants
Yes	Boeken	2006	Ecosystems	9	119-127
No	Boethel	2000	Journal of Economic Entomology	93	707-712	no mention of ants
No	Boff	2016	Agroecology and Sustainable Food Systems	40	451-465	did not measure ant-seed interactions
Yes	Bohning-Gaes	1999	Ecology	80	821-823
No	Boieiro	2012	Flora	207	497-502	did not measure ant-seed interactions
No	Boivin	2008	Biological Invasions	10	1013-1025	no mention of ants
Yes	Bologna	2015	Plos ONE	10	e0139365
Yes	Bond	1983	South African Journal of Science	79	231-233
Yes	Bond	1984	Ecology	65	1031-1037
Yes	Bond	1985	African Zoology	20	150-154
Yes	Bond	1989	Oecologia	81	412-417	relationship vague
Yes	Bono	2002	Insectes Sociaux	49	320-325
No	Bonte	2003	Animal Biology	53	367-377	did not measure ant-seed interactions
No	Booman	2009	Agriculture, Ecosystems & Environment	129	277-285	no mention of ants
No	Boonzaaier	2007	African Entomology	15	1-11	did not measure ant-seed interactions
No	Booth	2009	Conservation Genetics	10	1401-1403	did not measure ant-seed interactions
No	Booth	2009	Conservation Genetics	10	639-641	did not measure ant-seed interactions
No	Boots	2012	Pedobiologia	55	33-40	no mention of seeds
No	Borgella	2001	Biotropica	33	90-109	no mention of ants
No	Borges	2015	Journal of the Indian Institute of Science	95	93-104	no mention of ant-seed interaction
No	Boroda	2004	Southwestern Entomologist	29	55-59	looked at seed on ant not ant on seed (ie insecticidal properties)
Yes	Bossard	1990	Ecology	71	2370-2371
Yes	Bossard	1991	The American Midland Naturalist	126	42748
No	Bossuyt	1999	Journal of Ecology	87	628-638	did not measure ant-seed interactions
No	Botero-Botero	2011	Revista Mvz Cordoba	16	2349-2355	did not measure ant-seed interactions
Yes	Bottcher	2014	Journal of Tropical Ecology	30	621-624
Yes	Bottcher	2016	Environmental Entomology	45	930-937
No	Boudinot	2013	Zootaxa	3635	301-339	taxonomic revision of ants
Yes	Boulay	2005	Oecologia	144	72-79
Yes	Boulay	2006	Chemoecology	16	1-7
Yes	Boulay	2007	Naturwissenschaften	94	242-246
Yes	Boulay	2007	Proceedings of the Royal Society B	274	2515-2522
Yes	Boulay	2009	Oecologia	161	529-537
No	Boulogne	2012	Journal of Economic Entomology	105	1224-1233	did not measure ant-seed interactions
No	Boulogne	2012	Pest Management Science	68	313-320	did not measure ant-seed interactions
Yes	Boulton	2006	Biodiversity and Conservation	15	55-68
No	Bowers	2000	Journal of Arid Environments	45	197-205	did not measure ant-seed interactions
Yes	Boyd	2001	American Journal of Botany	88	234-231
No	Braimah	2010	International Journal of Pest Management	56	91-101	review
No	Bredard	1998	Insectes Sociaux			not enough info to find journal
No	Bredeson	2015	Journal of Economic Entomology	108	2665-2671	no mention of ant-seed interactions
Yes	Bremner	1991	New Zealand Journal of Agricultural Research	34	305-309
No	Bresinsky	2014	Progress in Botany			book chapter
No	Bretagnolle	2016	Weed Science	56	78-95	did not measure ant-seed interactions
Yes	Brew	1989	Oecologia	80	490-497
No	Briese	1977	Australian Journal of Ecology	2	107-120	no mention of seeds
Yes	Briese	1981	Australian Journal of Ecology	6	1-19
No	Briese	1982	Australian Journal of Ecology	7	299-307	review
Yes	Briggs	2016	Environmental Entomology	45	983-990
Yes	Brightwell	2010	Biological Invasions	12	2051-2057
No	Brokaw	1998	Botanical Review	64	91-120	review
Yes	Broncano	2009	International Journal of Wildland Fire	17	407-414
No	Bronstein	1994	Trends in Ecology & Evolution	9	214-217	review
No	Bronstein	2003	American Naturalist	162	S24-S39	theoretical
No	Bronstein	2006	New Phytologist	172	412-428	review
Yes	Brown	1975	Ecology	56	987-992
Yes	Brown	1977	Science	196	880-882
No	Brown	1979	Annual Review of Ecology and Systematics	10	201-227	review
Yes	Brown	1979	American Zoologist	19	1129-1143
No	Brown	1997	Behaviour	134	849-866	no about seeds
No	Brown	1997	Oecologia	112	237-243	did not measure ant-seed interactions
No	Brown	1999	Insectes Sociaux	46	194-195	no about seeds
No	Brown	1999	Journal of Mammalogy	80	385-399	not about ants or seeds
Yes	Brown	1999	Insectes Sociaux	46	66-70
Yes	Brown	2000	Behavioral Ecology and Sociobiology	47	195-203
No	Brown	2003	Evolutionary Ecology Research	5	305-313	no about seeds
No	Brown	2012	Flora	207	503-511	did not measure ant-seed interactions
No	Brudvig	2008	Ecology	16	290-304	did not measure ant-seed interactions
No	Brudvig	2015	Ecology	96	2669-2678	no mention of ants
No	Bruna	2011	Plos ONE	6	e22937	did not measure ant-seed interactions
Yes	Bruna	2014	Ecology	95	3237-3243
No	Brunet	1998	Journal of Ecology	86	429-438	did not measure ant-seed interactions
No	Brust	1988	American Journal of Alternative Agriculture			no mention of ants
No	Brust	1994	Agriculture, Ecosystems & Environment	48	27-34	no mention of ants
Yes	Bryson	1941	JKES	14	84-90
No	Buchanan	2016	Crop Protection	90	9-16	did not measure ant-seed interactions
Yes	Buckley	1983	Oecologia	58	132-136
No	Bueno	2004	Sociobiology	44	599-606	did not measure ant-seed interactions
No	Bugalho	2011	Forest Ecology and Management	261	2133-2139	did not measure ant-seed interactions
No	Buisson	2006	Agriculture, Ecosystems & Environment	115	6-14	interaction too vague
Yes	Bullock	1974	Madrono	22	378-379
Yes	Bullock	1989	America Journal of Botany	76	1506-1517
No	Bullock	2006	Plant Ecology	186	217-234	did not measure ant-seed interactions
No	Bulot	2014	Myrmecological News	20	43-52	did not measure ant-seed interactions
Yes	Bulot	2016	Myrmecological News	23	91-100
No	Burkhardt	1998	Journal of Insect Behavior	11	493-505	did not measure ant-seed interactions
No	Burkle	2007	American Journal of Botany	94	1935-1943	no mention of ants
No	Burns	2002	Global Ecology and Biogeography	11	253-259	no mention of ants
Yes	Byk	2010	Acta Ethologica	13	33-38
No	Byk	2011	Population Ecology	53	327-332	looked at EFNs on ants not vice versa
Yes	Byrne	1993	Vegetatio	108	363-374
No	Byrne	1994	Biotropica	26	61-72	no ant-seed interactions seen
No	Caballero	2013	Plant Ecology	214	633-640	ants ended up having no influence on pollinator behaviour (humming birds)
No	Cacho	2011	Journal of Vegetation Science	23	280-291	no mention of ants
No	Cahan	1998	Animal Behaviour	55	1583-1594	did not measure ant-seed interactions
No	Cahan	2001	Animal Behaviour	61	819-825	did not measure ant-seed interactions
No	Cahan	2001	Oecologia	129	629-633	did not measure ant-seed interactions
No	Cahan	2012	Insectes Sociaux	59	579-585	no mention of seeds
No	Cain	1998	Ecological Monographs	68	325-347	only theoretical models of ant-seed interactions
No	Calvino-Cancela	2006	Ecography	29	632-640	did not measure ant-seed interactions
No	Calvino-Cancela	2008	Diveristy and Distributions	14	11-17	did not measure ant-seed interactions
No	Calvino-Cancela	2012	Forest Ecology and Management	270	153-162	did not measure ant-seed interactions
No	Calvino-Cancela	2012	Plant Ecology	213	663-673	did not measure ant-seed interactions
No	Cammeraat	2002	Geogerma	105	1-20	did not measure ant-seed interactions
Yes	Campbell	1966	Australian Journal of Experimental Agriculture	6	334-338	abstract
Yes	Campbell	1973	Journal of Range Management	26	355-359
Yes	Campbell	1979	Australian Journal of Experimental Agriculture	19	706-711
No	Campbell	1990	Ant-Plant Interactions in Australia		25-30	review
Yes	Campbell	2006	Austral Ecology	31	1016-1026
Yes	Canner	2011	Ecological Research	26	233-236
Yes	Canner	2012	Acta Oecologica	40	31-39
No	Cannicci	2008	Aquatic Botany	89	186-200	review
No	Cano-Salgado	2012	Revista Mexicana De Biodiversidad	83	437-446	no mention of ants
Yes	Carlos Caceres	2006	Revista De Biologia Tropical	54	1197-1203
No	Carlson	1991	The American Midland Naturalist	126	125-139	did not measure ant-seed interactions
No	Carlton	2000	Annals of the Entomological Society of America	93	356-361	ant-seed interaction too vague
Yes	Carmago	2016	Oecologia	181	507-518
Yes	Carney	2003	Oecologia	135	576-582
No	Carpintero	2007	Environmental Entomology	36	1100-1111	did not measure ant-seed interactions
Yes	Carrillo-Gavilan	2010	Biological Invasions	12	2233-2242
No	Carroll	1973	Annual Review of Ecology and Systematics	4	231-257	review
Yes	Carroll	1984	Oecologia	61	388-392
No	Carthey	2016	Freshwater Biology	61	19-31	did not measure ant-seed interactions
Yes	Casazza	2008	Acta Oecologica	33	246-252
No	Cassill	2009	Annals of the Entomological Society of America	102	713-716	did not measure ant-seed interactions
No	Cassin	2016	Biological Invasions	18	1567-1580	never mentioned ants
No	Cassis	2012	Invertebrate Systematics	26	41-66	not about ants or seeds
No	Castano-Meneses	2003	Biodiversity and Conservation	12	1913-1919	did not measure ant-seed interactions
No	Castro	1999	Plant Ecology	145	115-123
Yes	Castro	2010	Plant Ecology	207	359-372	did not mention ants
Yes	Caut	2013	Ecological Entomology	38	390-399
Yes	Cerda	1994	Journal of Applied Entomology	117	268-277
No	Cerda	1998	Oikos	82	99-110	no mention of seeds
Yes	Cerda	2009	Behavioral Ecology and Sociobiology	63	551-562
No	Cerda	2012	Applied Vegetation Science	15	479-487	did not measure ant-seed interaction
Yes	Cereghino	2011	Functional Ecology	25	954-963
No	Chakravarthy	2008	Current Biology	95	907-911	did not measure ant-seed interactions
Yes	Chamberlain	2008	Ecology	89	1364-1374
No	Chambers	1994	Annual Review of Ecology and Systematics	25	263-292	review
No	Chamorro	1999	SEMh Congresso 1999		133-137	conference proceedings
No	Chamorro	2012	Annals of Botany	110	1489-1501	review
Yes	Chandler	2016	The American Midland Naturalist	176	189-197
No	Chatterjee	1982	Experientia	38	1225-1226	no mention of ants or seeds
No	Chauhan	2010	Advances in Agronomy			book chapter
No	Chauhan	2010	Weed Research	50	553-560	no specific mention of ants
No	Chauhan	2012	Crop Protection	38	57-65	review
No	Chautá-Mellizo	2012	Basic and Applied Ecology	13	524-532	no mention of ants
Yes	Chen	2010	Plant Systematics and Evolution	288	139-148
No	Chen	2012	Arid Land Research and Management	26	365-378	did not directly measure ant-seed interactions
No	Chen	2016	Biochemical Systematics and Ecology	64	31-37	did not measure ant-seed interactions
No	Chew	1977	The American Midland Naturalist	98	33-49	did not directly measure ant-seed interactions
Yes	Chew	1980	Insectes Sociaux	27	189-202
No	Chialva	2016	Plant Molecular Biology	91	67-80	no mention of ants
Yes	Chlumsky	2013	Journal of Plant Ecology	6	232-239
Yes	Christian	2001	Nature	413	635-639
No	Christianini	2004	Ecology	85	1101-1110	no mention of ants
Yes	Christianini	2007	Acta Oecologica	32	328-336
Yes	Christianini	2007	Journal of Tropical Ecology	23	343-351
Yes	Christianini	2009	Oecologia	160	735-745
Yes	Christianini	2010	Journal of Ecology	98	573-582
Yes	Christianini	2012	Biotropica	44	360-367
Yes	Christianini	2013	Arthropod-Plant Interactions	7	191-199
No	Christiansen	2010	Journal of the Entomological Research Society	12	29-37	did not directly measure ant-seed interactions
Yes	Chuahan	2010	Weed Research	50	553-560
No	Ciccarelli	2005	Flora	200	326-331	did not directly measure ant-seed interactions
No	Clark	1975	Environmental Entomology	4	52-56	did not directly measure ant-seed interactions
Yes	Clark	2012	Environmental Entomology	41	1405-1408
No	Clarke	1996	Journal of Entomological Science	31	229-239	no mention of seeds, did not directly measure ant-seed interactions
Yes	Clarke	2001	Austral Ecology	26	400-412
Yes	Clarke	2004	Austral Ecology	29	320-331
No	Clause	2011	Pedobiologia	54S	S159-S1650	no mention of ants
No	Clausing	1998	Flora	193	361-368	did not directly measure ant-seed interactions
Yes	Close	2006	Australian Journal of Botany	54	583-593
No	Clough	2010	Tropical Rainforests…		15	book chapter
No	Clusella-Trullas	2010	Physiological and Biochemical Zoology	83	519-530	no mention of seed interactions
Yes	Coffin	1990	The American Midland Naturalist	123	226-235
No	Cogni	2004	Insectes Sociaux	51	123-130	did not find an ant-seed interaction
Yes	Cole	2008	Annals of the Entomological Society of America	101	272-276	interactions too vague
No	Colwell	2004	Ecology	85	2717-2727	theoretical, no mention of ants
No	Comas	2016	Arthropod-Plant Interactions	10	197-205	did not measure direct ant-seed interactions
Yes	Compton	1988	Ecology	69	1302-1305
No	Confalonieri	2014	Plant Molecular Biology Reporter	32	957-970	no mention of ants
No	Connell	2016	Ecosphere	7	e01456	did not measure direct ant-seed interactions
Yes	Cooke	2012	Rangeland Journal	34	375-387
No	Corbara	1999	L’Année Biologique	38	73-89	review
No	Corlett	2009	Biotropica	41	592-598	review
No	Correa	2006	Neotropical Entomology	35	724-730	did not measure direct ant-seed interactions
No	Correa	2010	Oecologia	162	103-115	did not measure direct ant-seed interactions
No	Costa	2016	Journal of Applied Entomology	140	474-478	did not measure ant-seed interactions
Yes	Costa	2017	Journal of Ecology	105	132-141
No	Costa-Milanez	2014	Brazilian Journal of Biology	74	89-99	did not measure ant-seed interactions
Yes	Cote	2005	Canadian Journal of Forest Research	35	674-681
No	Coupland	2006	Aquatic Botany	84	151-157	did not measure direct ant-seed interactions
No	Coviella	2006	Journal of Economic Entomology	99	1051-1057	not about ants or seeds
No	Cowling	1994	Journal of Biogeography	21	651-664	did not measure ant-seed interactions
No	Cremer	2003	Current Biology	13	219-223	did not measure ant-seed interactions
No	Cressie	2009	Ecological Applications	19	553-570	not about ants or seeds, theoretical
No	Crist	1991	Environmental Entomology	20	265-275	did not measure direct ant-seed interactions
Yes	Crist	1991	Insectes Sociaux	38	379-396
Yes	Crist	1992	Ecology	73	1768-1779
Yes	Crist	1993	Ecology	74	2231-2239
No	Crist	1994	Journal of Theoretical Biology	166	315-323	modelling, no raw data that measure ant-seed interactions
Yes	Crist	1994	Oikos	69	37-46
No	Crist	1996	Oikos	76	301-311	did not measure ant-seed interactions
No	Crist	1999	Environmental Entomology	28	659-668	theoretical, no direct measure of ant-seed interactions
No	Crist	2009	Myrmecological News	12	3-13	review
No	Cromar	1990	Weed Science	47	184-194	no mention of ants
No	Cronin	2012	Oecologia	168	361-369	did not measure ant-seed interactions
No	Cronin	2016	Bmc Ecology	16		theoretical, no direct measure of ant-seed interactions
No	Crowder	2014	Biological Control	75	8-17	review, not about ant-seed interactions
Yes	Cuautle	2003	Functional Ecology	17	417-423
Yes	Cuautle	2005	Biological Journal of the Linnean Society	86	67-77
No	Cueto	2006	The Auk	123	358-367	no mention of invertebrates or ants
No	Cui	2006	Journal of Systems Architecture	52	505-515	math paper
Yes	Culver	1978	Journal of Ecology	66	53-72
Yes	Culver	1980	American Journal of Botany	67	710-714
No	Culver	1983	Ecology	64	485-492	did not directly measure ant-seed interactions
Yes	Cumberland	2012	Forest Ecology and Management	279	27-33
Yes	Cumberland	2013	Plant Ecology	214	717-724
Yes	Cursach	2012	Nordic Journal of Botany	30	754-768
Yes	Cursach	2012	Plant Systematics and Evolution	298	581-596
No	Cushman	1989	Ecology	70	1040-1047	did not directly measure ant-seed interactions
No	Cushman	1991	American Naturalist	138	851-865	no mention of ant-seed interactions
No	Cusser	2016	Agriculture Ecosystems and Environment	226	33-42	no mention of ants
No	Czarnecka	2008	Polish Journal of Ecology	56	673-682	no mention of ants
No	Da Mota Gomes	2008	Revista De Biologia Tropical	56	205-216	no mention of ants
No	Dafni	2012	Israel Journal of Ecology and Evolution	58	235-250	review paper
Yes	Dalling	1998	Journal of Tropical Ecology	14	705-710
No	Dalrymple	2007	Journal of Ecology	95	583-597	did not find an ant-seed interaction but cited one
No	D'Antonio	1990	Journal of Applied Ecology	27	693-702	no mention of ants
Yes	Darracq	2016	Plos ONE	11	e0163220
No	Dattilo	2013	Arthropod-Plant Interactions	7	455-461	theoretical, did not measure ant-seed interactions directly
No	Dattilo	2013	Ecological Entomology	38	374-380	theoretical, did not measure ant-seed interactions directly
No	Dattilo	2014	Ecology	95	475-485	did not find an ant-seed interaction
No	Dauber	2006	European Journal of Soil Biology	42	S157-S163	did not directly measure ant-seed interactions
Yes	Dausmann	2008	Oecologia	157	307-316
Yes	Davidson	1977	Ecology	58	711-724
Yes	Davidson	1977	Ecology	58	725-737
Yes	Davidson	1978	Behavioral Ecology and Sociobiology	4	35-41
No	Davidson	1979	American Naturalist	116	92-105	did not directly measure ant-seed interactions
Yes	Davidson	1981	Oecologia	50	357-366
Yes	Davidson	1981	Oecologia	65	1780-1786
Yes	Davidson	1984	Ecology	65	1038-1051
Yes	Davidson	1985	Ecology	55	486-502
No	Davidson	1990	Journal of Chemical Ecology	16	2993-3013	used fake seeds
No	Davidson	1993	Oikos	68	25-35	review
No	Davies	2007	Weed Science	55	178-184	theoretical
No	Davis	2008	Conservation Biology	22	1165-1176	did not directly measure ant-seed interactions
Yes	Davis	2010	Biology Letters	6	85-88
Yes	De Casenave	1998	Global Ecology and Biogeography Letters	7	197-204
No	De Sibio	2016	Journal of Economic Entomology	109	1612-1618	no mention of ants
No	de Steven	1984	Oikos	43	207-216	no mention of ants
Yes	Dean	1992	African Journal of Ecology	30	335-345
Yes	Dean	1992	Journal of the Entomological Society of South Africa	55	149-156	did not mention or not mention watching seed predation
Yes	Dean	1993	Vegetatio	106	21-35
Yes	DeFalco	2009	Journal of Arid Environments	73	885-893
No	DeFalco	2012	Restoration Ecology	20	85-94	no ant-seed interactions measured
Yes	Dejean	1994	Insectes Sociaux	41	191-210
No	Dejean	1995	Biotropica	27	57-70	did not measure ant-seed interactions
No	Dejean	1997	Ecoscience	4	446-453	did not directly measure ant-seed interactions
No	Dejean	1997	Journal of Natural History	31	1313-1334	did not measure ant-seed interactions
No	Dejean	2006	Biological Journal of the Linnean Society	89	91-98	did not measure ant-seed interactions
Yes	Dejean	2011	Plos ONE	6	e18071
No	del Cacho	2012	Journal of Vegetation Science	23	280-291	no mention of ants
Yes	Del Toro	2010	Environmental Pollution	158	1281-1287
No	Del Toro	2012	Myrmecological News	17	133-146	review
No	del Val	1998	Insectes Sociaux	12		not enough information to find this paper
No	Del Val	2004	Interciencia	29	673-679	review ish
Yes	Delatte	2008	Comptes Rendus Biologies	331	309-320	no mention of ants, conference proceedings
No	Del-Claro	2013	Sociobiology	60	217-221	no direct impact on seed set
Yes	Del-Claro	2015	Biotropica	47	459-467
No	Delerue	2014	New Zealand Journal of Ecology	38	268-278	no mention of ants
No	Deluycker	2012	American Journal of Primatology	74	450-461	did not measure ant-seed interactions
Yes	Denham	2008	Plant Ecology	199	9-19
No	Denis	2006	Journal of Insect Behavior	19	279-291	did not measure ant-seed interactions
Yes	DeSimone	1999	Ecology	80	2018-2032
No	DeSoto	2016	Oecologia	180	91-102	no mention of ants
Yes	Detrain	2000	Insectes Sociaux	47	56-62
Yes	Detrain	2000	Naturwissenschaften	87	373-376
Yes	Detrain	2000	Sociobiology	35	35-48
No	Dev	2010	Journal of Biosciences	35	267-279	did not measure ant-seed interactions
Yes	Deveny	2006	Oecologia	150	69-77
No	Devi	2011	In Isprs Bhopal		65-70	book chapter, theoretical
No	Dey	2009	Archives of Environmental & Occupational Health	64	164-167	did not look at ant-seed interactions
No	Dhileepan	2014	Biocontrol Science and Technology	24	977-998	did not look at the direct interaction between ants and seeds
No	Diaz	1991	Insectes Sociaux	38	351-363	did not measure ant-seed interactions
Yes	Diaz	1992	Oecologia	91	561-568
Yes	Diaz	1994	Acta Oecologica	15	739-751
No	Diaz	2013	Myrmecological News	18	51-58	did not measure ant-seed interactions
No	Diaz-Castelazo	2004	Ecoscience	11	472-481	did not measure ant-seed interactions
Yes	Dibner	2015	Ecosphere	6	1-17
No	Diekotter	2016	Agriculture and Forest Entomology	18	167-173	no mention of ants
No	DiTommaso	2014	Weed Science	62	619-624	no mention of ants
No	Do Bae	2014	Journal of Asia-Pacific Entomology	17	477-481	no mention of ants
No	Do Bae	2014	Journal of Economic Entomology	107	1055-1060	no mention of ants
Yes	Dominguez-Haydar	2011	Restoration Ecology	19	178-184
No	Donatti	2011	Ecology Letters	14	773-781	no mention of ant-seed interactions
No	Dostal	2005	Ecography	28	745-756	did not look at direct ant-seed interactions ( did look at ant-modified soil properties)
Yes	Dostal	2006	Flora	200	148-158
No	Dostal	2007	Journal of Vegetation Science	18	91-102	did not look at direct ant-seed interactions ( did look at ant-modified soil properties)
No	Douglas	2015	Environmental Science & Technology	49	5088-5097	no mention of ant-seed interactions
No	Douglas	2015	Journal of Applied Entomology	52	250-260	no mention of ants
No	Dover	2009	Journal of Insect Conservation	13	487-503	did not measure ant-seed interactions
Yes	Drake	1981	Australian Journal of Botany	29	293-309
Yes	Drees	1991	Journal of Economic Entomology	84	285-289
Yes	Drees	1992	Journal of Economic Entomology	85	993-997
No	Duc	2012	International Conference on Swarm Intelligence			algorithms
Yes	Dudenhoffer	2016	Ecology and Evolution	6	3796-3807
No	Dunn	2005	Natural History	114	30-35	not peer reviewed, review paper
No	Dunn	2007	Evolutionary Ecology Research	9	1349-1362	systematics/evolution
Yes	Dunphy	2016	Oecologia	181	149-159
No	Duputie	2011	Journal of Biogeography	38	1033-1043	no mention of ants
No	Dussutour	2009	Animal Cognition	12	21-30	did not measure ant-seed interactions
Yes	Dutton	2016	American Naturalist	188	38-51
Yes	Dutton	2016	Biotropica	48	429-432
No	Eddie	2010	Bothalia	40	103-115	no direct measure of ant-seed interactions
No	Edelman	2012	Plos ONE	7	e30914	no direct measure of ant-seed interactions
No	Edwards	1995	Australian Journal of Ecology	20	548-555	no mention of ants, did not measure ant-seed interactions
No	Edwards	1999	Oecologia	118	288-296	no mention of ants
No	Edwards	2006	Insectes Sociaux	53	172-176	no direct measure of ant-seed interactions
No	Edwards	2006	Journal of Ecology	94	687-694	no direct measure of ant-seed interactions
Yes	Ehlers	2012	Plant Ecology & Diversity	5	395-401
No	Eisenhauer	2009	Pedobiologia	52	151-162	no mention of ants
No	Eldridge	2009	Journal of Ecology	97	1302-1310	no direct measure of ant-seed interactions
Yes	Elias	2000	Acta Oecologica	21	223-230
No	Ellison	2010	Methods in Ecology and Evolution	1	168-179	no direct measure of ant-seed interactions
Yes	Eminniyaz	2013	Weed Science	61	557-563
Yes	Endringer	2012	Sociobiology	59	839-848
Yes	Engelbrecht	2012	Plant Ecology	213	1167-1175	no mention of ants
No	Enright	2007	Ecology	88	2292-2304	ant-seed interactions too vague
No	Eremeev	2008	Acta Agriculturae	58	236-244	no mention of ants
No	Erickson	1971	Psyche	78	257-266	did not directly measure ant-seed interactions
No	Esmaeili	2013	Basic and Applied Ecology	14	702-711	no direct measure of ant-seed interactions
Yes	Espadaler	1996	Ecography	19	7-15
Yes	Espadaler	1997	Acta Oecologica	18	39-46
Yes	Espadaler	1997	Sociobiology	30	175-183
Yes	Espigares	2005	Revista Chilena De Historia Natural	78	615-622
No	Espinoza	2010	Granular Matter	12	607-616	no direct measure of ant-seed interactions
Yes	Espirito-Santo	2007	Rev. Arvore	31	1013-1018
No	Euzebio	2013	Brazilian Journal of Biology	73	663-668	no direct measure of ant-seed interactions
Yes	Evans	2016	Journal of Applied Ecology	53	1177-1185
No	Ewers	2015	Nature Communications	6	6836	did not ID seed preds as ants
No	Fadini	2014	Biotropica	46	260-263	no mention of ants
No	Fagua	2011	Plant Species Biology	26	193-204	ants had no impact on seed set
No	Falcão	2003	Canadian Journal of Botany	81	859-864	no direct measure of ant-seed interactions
No	Falcão	2015	Forest Ecology and Management	339	105-111	no direct measure of ant-seed interactions
No	Falcoa	2011	Bulletin of Entomological Research	101	305-311	did not measure ant-seed interactions
Yes	Farias	2015	Brazilian Journal of Biology	75	S88-S96
No	Farji-Brener	1995	Biotropica	27	250-253	did not directly measure ant-seed interactions
No	Farji-Brener	1995	Journal of Tropical Ecology	11	651-669	did not directly measure ant-seed interactions
Yes	Farji-Brener	1996	Journal of Tropical Ecology	12	163-168
No	Farji-Brener	2000	Biotropica	32	120-126	ant-seed relationship ambiguous
No	Farji-Brener	2000	Ecology Letters	3	218-227	review
No	Farji-Brener	2000	Journal of Vegetation Science	11	453-460	did not directly measure ant-seed interactions
No	Farji-Brener	2001	Oikos	92	169-177	did not directly measure ant-seed interactions
Yes	Farji-Brener	2004	Journal of Vegetation Science	15	823-830
No	Farji-Brener	2005	Ecoscience	12	554-560	no direct measure of ant-seed interactions
No	Farji-Brener	2007	Journal of Plant Ecology	193	31-38	did not directly measure ant-seed interactions
No	Farji-Brener	2008	Proceedings of the Royal Society B	275	1431-1440	no direct measure of ant-seed interactions
No	Farji-Brener	2009	Ecological Research	24	139-145	did not directly measure ant-seed interactions
No	Farji-Brener	2010	Sociobiology	56	549-557	did not directly measure ant-seed interactions
Yes	Farnese	2011	Revista Arvore	35	125-130
No	Farwig	2012	Basic and Applied Ecology	13	109-115	review
No	Fayle	2011	Myrmecological News	14	5-12	no direct measure of ant-seed interactions
Yes	Fedriani	2004	Oikos	105	181-191
Yes	Feener	1991	Ecological Entomology	16	183-191
No	Fellers	1989	Oecologia	78	69-76	did not measure ant-seed interactions
No	Fernandes	2002	Quimica Nova	25	1091-1095	did not measure appropriate ant-seed interactions
Yes	Fernandez	2015	Basic and Applied Ecology	16	375-385
Yes	Ferreira	2011	Oikos	120	1013-1022
No	Ferro	2006	Entomologia Experimentalis et Applicata	121	23-29	did not measure ant directed seed set
Yes	Ferster	1995	Environmental Entomology	24	673-678
No	Ferster	2006	Ethology Ecology & Evolution	18	19-32	no direct measure of ant-seed interactions
Yes	Fewell	1991	Behavioral Ecology and Sociobiology	28	377-384
No	Fewell	1996	Oecologia	105	419-427	no direct measure of ant-seed interactions
No	Fiala	2011	Biological Journal of the Linnean Society	103	935-953	no measurement of ants
No	Fick	2016	Ecosphere	7	e01354	no direct measure of ant-seed interactions
No	Fiedler	2007	Insectes Sociaux	54	393-402	too vague to find ant-seed interactions with stable isotope analysis
No	Fischer	2005	Insectes Sociaux	52	55-62	only said that they eat elaisomes in the lab, did not say whether they are dispersers as original research
No	Fischer	2008	Oecologia	155	539-547	no mention of ant-seed interaction
No	Fischer	2014	Forest Ecology and Management	318	78-90	did not measure ant-seed interactions
Yes	Flanagan	2012	Plos ONE	7	e39427
Yes	Fleet	2000	The Southwestern Naturalist	45	289-298
No	Fleury	2014	Plos ONE	9	e90060	did not specifically say ants
No	Flores-Peredo	2011	Plant Ecology	212	1037-1046	no mention of ants
Yes	Fokuhl	2007	Ecological Research	22	845-847
Yes	Fokuhl	2012	Acta Oecologica	38	71-76
No	Folgarait	2002	Ecography	25	412-427	only tested for insects
No	Folgarait	2007	Insectes Sociaux	54	42-52	no mention of ant-seed interactions
No	Fonseca	1996	Journal of Animal Ecology	65	339-347	did not directly test ant-seed interactions
No	Forest	2007	Evolution	61	1675-1694	did not test ant-seed interactions
Yes	Forget	1992	Biotropica	24	146-156
No	Forget	2005	Seed Fate
Yes	Fornara	2005	Journal of Tropical Ecology	21	79-84
Yes	Fourcassie	2002	Journal of Natural History	36	2211-2227
Yes	Fox	2013	Agriculture Ecosystems and Environment	177	58-62
No	Fox	2015	Environmental Entomology	44	114-121	did not directly measure ant-seed interactions or explicity test ants
No	Frank	2011	Biological Control	57	229-235	did not mention ants
No	Fraser	1990	South African Journal of Wildlife Research	20	52-56	ants found not to remove seeds
No	Frazao	1991	Primates	32	243-245	did not look at ant-seed interactions
No	French	1992	Oecologia	91	447-454	no mention of ants
Yes	French	2001	Austral Ecology	26	303-310
Yes	Fricke	2013	Ecology Letters	16	1031-1036
No	Fujisaka	2000	Agriculture Ecosystems and Environment	78	175-186	did not measure ant-seed interactions
No	Fukui	2014	Plos ONE	9	e116111	no mention of ants
Yes	Fuller	1983	Ecology	64	960-963
Yes	Fynn	2014	Livestock Research for Rural Development	26	83
No	Gabay	1994	Flora	189	201-206	did not directly measure ant-seed interactions
No	Gaiotti	2014	Brazilian Journal of Biology	73	841-845	did not look at ant-seed interactions
No	Galbiati	2013	Plant Journal	76	446-455	no mention of ants
Yes	Galen	1999	Oikos	85	426-434
No	Galen	2001	Evolution	88	1963-1971	theoretical/systematics/evolution
Yes	Galen	2003	Oikos	101	512-528
Yes	Galen	2007	Ecology	88	1202-1209
Yes	Galen	2017	Oikos	101	521-528
No	Gallandt	2005	Weed Science	53	69-76	no mention of ants
Yes	Gallegos	2014	Journal of Ecology	102	659-666
No	Gammans	2005	Oecologia	146	43-49	did not measure ant impact on seeds
Yes	Gammans	2006	Journal of Chemical Ecology	32	1935-1947
Yes	Ganeshaiah	1988	Oecologia	77	130-134
Yes	Garcia	1995	Plant Systematics and Evolution	198	17-27
Yes	Garcia	2012	Plos ONE	7	e44657
Yes	Garcia-Chavez	2010	Journal of Arid Environments	74	54-62
Yes	Garcia-Fayos	2006	Acta Oecologica	30	276-282
Yes	Garcia-Fayos	2013	Plant Ecology	214	941-952
Yes	Garcia-Franco	1997	Revista De Biologia Tropical	45	87-94
Yes	Garcia-Robledo	1996	Oecologia	105	397-404
Yes	Garcia-Robledo	2009	Biotropica	41	209-214
No	Garrettson	1998	Journal of Tropical Ecology	14	17-26	did not directly measure ant-seed interactions
Yes	Garrido	2002	Journal of Ecology	90	446-455
Yes	Garrido	2009	Acta Oecologica	35	393-399
No	Gayahan	2009	Journal of Insect Science	8	1-8	did not measure ant-seed interactions
Yes	Gentry	1974	Ecology	55	13328-1338
Yes	Gibb	2003	Oikos	103	469-478
No	Gibb	2009	Insectes Sociaux	56	405-412	did not measure ant-seed interactions
No	Gibb	2012	Austral Ecology	37	789-799	did not measure ant-seed interactions
No	Gibb	2013	Journal of Applied Ecology	50	449-458	did not measure ant-seed interactions
No	Gibbons	2015	Environmental Science and Pollution Research	22	103-118	review; did not measure ant-seed interactions
No	Gibbs	2003	Integrative and Comparative Biology	43	1042-1042	abstract
Yes	Gibson	1993	Oikos	67	334-344
No	Gibson	2002	Comparative Biochemistry and Physiology	133	843-847	review; did not measure ant-seed interactions
No	Gieske	2016	Weed Technology	30	559-572	no mention of ants
Yes	Giladi	2004	Dissertation, UGA	175
No	Giladi	2006	Oikos	112	481-492	review
Yes	Giliomee	1986	Entomologia Generalis	11	217-219
Yes	Gillon	1984	Insectes Sociaux	31	51-73
No	Ginzburg	2008	Biology and Fertility of Soils	45	165-173	did not measure ant-seed interactions
No	Girolami	2009	Journal of Economic Entomology	102	1808-1815	no mention of ants
No	Glavas	2009	Sumarski List	133	623-628	no mention of ants
No	Gleim	2013	Journal of Medical Entomology	50	270-276	did not measure ant-seed interactions
No	Godfray	2014	Proceedings of the Royal Society B	281		did not measure ant-seed interactions
Yes	Golley	1964	Ecology	45	217-225
No	Gomes	2016	Sociobiology	63	770-776	did not measure ant-seed interactions
Yes	Gomez	1992	Oecologia	91	410-418
No	Gomez	1998	Journal of Biogeography	25	573-580	meta analysis
Yes	Gomez	1998	Ecological Research	13	347-354
Yes	Gomez	1998	Sociobiology	32	441-450
Yes	Gomez	2000	Oecologia	122	90-97
No	Gomez	2002	Plant Systematics and Evolution	232	63-71	found no interaction of ants with seed set
Yes	Gomez	2003	Acta Oecologica	24	47-53
Yes	Gomez	2003	Ecography	26	532-538
Yes	Gomez	2005	Oecologia	146	244-246
No	Gomez	2012	Myrmecological News	16	25-29	no mention of ant-seed interactions
No	Gomez	2013	Ecography	36	1193-1201	review/meta analysis thing
No	Gomez	2014	Annals of Botany	113	237-249	theoretical ant relationships/ evolution
No	Gonzalez	2014	Phytotaxa	178	138-145	did not directly measure ant-seed interactions
No	González-Espinosa	1986	Frugivores and seed dispersal			book chapter
Yes	Gorb	1995	Oikos	73	367-374
Yes	Gorb	1995	Zhurnal Obshchei Biologii	56	470-476
No	Gorb	1996	Zhurnal Obshchei Biologii	57	452-456	could not locate journal, russian
Yes	Gorb	1997	Plant Ecology	131	215-221
Yes	Gorb	1997	Zhurnal Obshchei Biologii	58	89-96
Yes	Gorb	1998	Russian Journal of Ecology	29	55-62
Yes	Gorb	1999	Acta Oecologica	20	509-518
Yes	Gorb	1999	Oikos	84	110-118
Yes	Gorb	2000	Acta Oecologica	21	293-301
Yes	Gorb	2000	Ecological Research	15	187-192
No	Gorb	2001	Zhurnal Obshchei Biologii	58	89-96	could not locate journal, russian
Yes	Gorb	2001	Zhurnal Obshchei Biologii	62	132-140
No	Gorb	2013	Arthropod-Plant Interactions	7	277-286	theoretical
Yes	Gordon	1980	Madrono	27	68-78
No	Gordon	1991	American Naturalist	138	379-411	did not directly measure ant-seed interactions
Yes	Gordon	1993	Oecologia	95	479-487
No	Gordon	1995	Animal Behaviour	49	649-659	did not directly measure ant-seed interactions
No	Gordon	1996	Ecology	77	2393-2409	did not directly measure ant-seed interactions
No	Gordon	1998	Journal of Animal Ecology	67	141-148	did not directly measure ant-seed interactions
Yes	Gordon	2001	American Naturalist	159	509-518
Yes	Gordon	2008	Behavioral Ecology	19	217-222
Yes	Gordon	2016	Ecography	39	815-824
No	Gorelick	2001	Biological Journal of the Linnean Society	74	407-427	review, no mention of ants
No	Gosselin	2016	Western North American Naturalist	76	82-89	did not measure ant-seed interactions
Yes	Gottsberger	1983	Dispersal and Distribution: An International Symposium	7	315-352
No	Goulson	2013	Journal of Applied Ecology	50	977-987	review, no mention of ant-seed interactions
Yes	Gove	2007	Oecologia	153	687-697
No	Gove	2009	Global Ecology and Biogeography	18	596-606	review/ meta-analysis, no mention of ant-seed interactions
No	Graae	2000	Ecography	23	720-731	no mention of ant-seed interactions
No	Grasso	2005	Insectes Sociaux	52	36-44	no ant-seed interactions measured
No	Greeff	1999	Journal of Herpetology	33	328-330	no mention of ants
No	Green	1997	Ecology	78	2474-2486	no mention of ants
No	Greene	2013	Plos ONE	8	e52219	no direct measure of ant-seed interactions
Yes	Greenfield	2013	Alife		105-112
No	Greenslade	1979	Proceedings of the 2nd Australasian conference on grassland inverebrate ecology		153-156	conference proceedings
No	Greenslade	1982	Proceedings of the 2nd Australasian conference on grassland inverebrate ecology		227-233	conference proceedings
No	Griffin	2004	Canadian Journal of Botany	82	316-321	did not measure ant-seed interactions
No	Griffin	2015	Botanical Review	81	105-149	review, no mention of ants
No	Grivet	2005	Molecular Ecology	14	3585-3595	no mention of ants
Yes	Gross	1991	Journal of Tropical Ecology	7	99-112
No	Grundel	1998	Oecologia	114	243-250	no mention of ants
Yes	Guarino	2005	Plant Ecology	178	225-235
No	Guenard	2010	Plos ONE	5	e11614	did not measure ant-seed interactions
Yes	Guimaraes	2006	Austral Ecology	31	776-782
Yes	Guimarães	2002	Journal of Tropical Ecology	18	303-307
Yes	Guitian	2003	Plant Ecology	169	171-177
Yes	Guitian	2006	Plant Species Biology	21	165-171
No	Gulias	2004	Annals of Botany	93	723-731	did not directly measure ant-seed interactions
No	Gunther	1989	The American Midland Naturalist	122	321-328
Yes	Guo	1996	Oecologia	107	568-577
No	Gutterman	1994	Israel Journal of Plant Science	42	261-274	no mention of ants
No	Gutterman	1994	Journal of Arid Environments	26	149-163	no mention of ants
No	Gutterman	1997	Journal of Arid Environments	35	695-705	no mention of ants
Yes	Gutterman	1997	Israel Journal of Plant Science	45	317-327
Yes	Haase	1995	Journal of Arid Environments	31	55-65
No	Haefner	1994	Journal of Theoretical Biology	166	299-313	theoretical, no direct interaction of ants and seeds
No	Haemig	1994	Oecologia	97	35-40	did not find an ant effect on seed predator bird
Yes	Handel	1976	American Journal of Botany	63	1071-1079
Yes	Handel	1978	Canadian Journal of Botany	56	2925-2927
No	Handel	1981	Bulletin of the Torry Botanical Club	108	430-437	did not directly measure ant-seed interactions
No	Handel	1990	Scientific American	263	76-86	review
No	Hanlon	1998	Journal of the Torrey Botanical Society	123	199-215	no mention of ants
Yes	Hanna	2015	Ecology	96	222-230
Yes	Hansen	1978	Oecologia	35	109-117
No	Hansen	2009	Northwest Science	83	348-360	no mention of ants
Yes	Hansen	2009	Biotropica	41	202-208
No	Hansler	1983	Ohio Journal of Science	83	102-102	abstract
No	Hanzawa	1985	American Journal of Botany	72	853-854	abstract
No	Hanzawa	1986	American Journal of Botany	73	668-668	abstract
Yes	Hanzawa	1988	American Naturalist	131	1-13
No	Hara	2013	ISHS Acta Horticulturae	973	45-53	no mention of ants
Yes	Hardesty	2011	Integrative Zoology	6	222-226
Yes	Harmon	1992	American Journal of Botany	1992	300-305
Yes	Harmon	2002	The American Midland Naturalist	147	32-43
No	Harms	2000	Nature	404	493-495	no mention of ants
Yes	Harrington	1995	Australian Journal of Ecology	20	538-547
No	Harris	2011	Biocontrol Science and Technology	21	573-586	did not measure ant-seed interactions
No	Harrison	2003	Weed Science	51	955-964	no mention of ants
No	Harrison	2013	Insect Science	20	407-419	no mention of ants
No	Harvey	2009	Castanea	74	360-371	did not directly measure impact of ants on seed set
Yes	Hastenreiter	2015	Neotropical Entomology	44	351-356
Yes	He	2009	New Phytologist	181	725-733
No	Heggenstaller	2006	Journal of Applied Ecology	43	999-1010	no mention of ants
No	Heil	2002	Oikos	99	457-468	did not directly measure ant-seed interactions
No	Heil	2014	Ecology Letters	17	185-192	did not measure ant-seed interactions
No	Heinken	2004	Plant Ecology	170	55-72	did not directly measure ant-seed interactions
Yes	Heinken	2009	Perspectives in Plant Ecology Evolution and Systematics	11	1-15
No	Heithaus	1980	American Naturalist	116	347-361	did not measure ant-seed interactions
Yes	Heithaus	1981	Ecology	62	136-145
No	Heithaus	1982	Ecology	63	1294-1302	no mention of ants
No	Heithaus	1986	Frugivores and seed dispersal		199-210	book chapter
No	Heithaus	2003	Ohio Journal of Science	103	89-97	did not directly measure ant-seed interactions
Yes	Heithaus	2005	Journal of Insect Behavior	18	827-846
No	Helms	2015	Insectes Sociaux	62	171-181	no mention of seeds
No	Henao-Gallego	2012	Restoration Ecology	20	555-560	used artifical arils on non-myrmechocorous seeds
Yes	Herdandez-Cumplido	2016	Biotropica	48	342-348
Yes	Herdandez-Cumplido	2016	Environmental Entomology	45	991-994
Yes	Heredia	2005	Behavioural Processes	70	289-300
No	Herve	2007	Sociobiology	38	283-301	couldn’t find reference again
Yes	Hickey	2016	Journal of Insect Behavior	29	535-547
Yes	Higashi	1989	Oikos	54	389-394
No	Hill	2001	Plant Disease	85	561-561	no mention of ants or ant-seed interactions
No	Hill	2006	Crop Science	46	879-885	no mention of ants or ant-seed interactions
No	Hill	2011	Philosophical Transactions of the Royal Society B	366	3265-3276	did not measure ant-seed interactions
Yes	Hilley	2015	Plant Ecology	216	1091-1101
Yes	Hobbs	1985	Oecologia	67	519-523
No	Hobbs	2006	Plant Disease	90	513-518	no mention of ants or ant-seed interactions
No	Hobbs	2007	The Journal of Agricultural Science	145	127-137	review, conference paper
No	Hochberg	1994	Journal of Animal Ecology	63	375-391	did not measure ant-seed interactions
Yes	Hochwallner	2012	Plant Biology	14	198-207
Yes	Hochwallner	2012	Plant Biology	14	198-207
No	Hoffmann	2010	Ecological Inidicators	10	105-111	review
No	Holbrook	2007	Behavioral Ecology and Sociobiology	62	229-236	no mention of seeds
No	Holbrook	2016	Rangeland Ecology & Management	69	449-456	did not measure ant-seed interactions
Yes	Holl	1997	Biotropica	29	459-468
No	Holland	2001	Oecologia	126	575-586	no mention of ants, theoretical
No	Holland	2002	American Naturalist	159	231-244	theoretical, no original data
No	Holland	2009	Journal of Ecology	97	89-96	did not measure ant impact on seed set
Yes	Holland	2011	Oikos	120	381-388
Yes	Holldobler	1974	PNAS	71	3274-3277
Yes	Holldobler	1976	Behavioral Ecology and Sociobiology	1	3-44
Yes	Holldobler	1978	Behavioral Ecology and Sociobiology	4	163-181
No	Holley	2016	Biological Journal of the Linnean Society	118	472-485	did not measure ant-seed interactions directly
Yes	Holmes	1990	South African Journal of Botany	56	428-434
No	Holmes	2004	Plant Ecology	172	143-158	did not measure ant-seed interactions directly
Yes	Holtcamp	1997	Ecology	78	308-317
No	Holzman	2009	Journal of Evolutionary Biology	22	1076-1087	no mention of ants
No	Hooper	1997	Annals of the Entomological Society of America	90	246-253	no mention of seeds
No	Hoover	1977	Ecology	58	877-884	no mention of ants
Yes	Horvitz	1980	American Journal of Botany	67	321-326
Yes	Horvitz	1981	Oecologia	51	47-52
Yes	Horvitz	1984	Ecology	65	1369-1378
No	Horvitz	1986	Oecologia	70	318-320	did not directly measure ant-seed interactions
Yes	Horvitz	1986	Biotropica	18	319-323
No	Horvitz	1993	Vegetatio	108	351-362	did not directly measure ant-seed interactions
Yes	Horvitz	1994	Ecology	75	1949-1958
Yes	Houadria	2015	Biotropica	47	208-217
No	Hovestadt	2007	American Naturalist	169	466-480	did not measure ant-seed interactions
No	Howard	1988	Ecology	69	250-260	did not measure ant-seed interactions
No	Howe	1982	Annual Review of Ecology and Systematics	13	221-228	review paper
No	Howell	2015	Journal of Insect Behavior	28	722-731	did not measure ant-seed interactions
No	Hu	1996	Florida Entomologist	79	497-503	did not measure ant-seed interactions
Yes	Huang	2000	Israel Journal of Plant Science	48	255-266
No	Huang	2004	Trees	18	669-676	no mention of ants
Yes	Huang	2011	Journal of Insect Behavior	24	307-316
No	Huang	2013	Molecular Plant	6	456-469	no mention of ants or seeds
Yes	Hughes	1990	Ecology	71	138-148
No	Hughes	1991	Austral Ecology	16	207-214	did not directly measure ant-seed interactions
Yes	Hughes	1992	Ecology	73	1285-1299
No	Hughes	1993	Functional Ecology	7	54-62	did not directly measure ant-seed interactions
Yes	Hughes	1994	Functional Ecology	8	358-365
No	Hulme	1994	Journal of Ecology	82	645-652	no mention of ants
Yes	Hulme	1997	Oecologia	111	91-98
No	Hulme	1998	Seed Science Research	8	513-519	no mention of ants
Yes	Human	1998	Environmental Entomology	27	822-833
No	Hurtado	2012	Caldasia	34	127-137	no solid link between ants and seeds
No	Huseth	2014	Plos ONE	9	e97081	did not look at ant-seed interactions
No	Huxley	1991	Ant-Plant Interactions			review
Yes	Ibarra-Isassi	2016	Arthropod-Plant Interactions	10	221-227
No	Ichihara	2014	Jarq	48	63-69	no mention of ants
No	Ichihara	2015	Landscape and Ecological Engineering	11	227-233	did not mention ants
No	Ikauniece	2013	Forest Ecology and Management	295	43-50	did not measure ant-seed interactions
No	Iltis	2005	Novon	15	146-155	did not measure ant-seed interactions
Yes	Imbert	2006	Plant Species Biology	21	109-117
Yes	Ines Pirk	2010	Ecological Research	25	439-445
Yes	Ines Pirk	2011	Annals of the Entomological Society of America	104	212-220
No	Ines Villasenor-Sanchez	2010	Journal of Tropical Ecology	26	227-236	no mention of ants
Yes	Inouye	1979	Ecology	60	1-7
Yes	Ireland	1995	Australian Journal of Ecology	20	565-570
No	Irwin	2001	Heredity	87	178-189	no measure of ant-seed interactions
No	Irwin	2001	Oecologia	129	161-168	review/ meta analysis
Yes	Irwin	2008	Ecology	89	3093-3104
No	Isacch	2005	Waterbirds	28	238-245	no measure of ant-seed interactions
No	Itzhak	2008	Zoology in the Middle East	44	75-82	no ant-seed interaction
No	Jabbour	2016	Renewable Agriculture and Food Systems	31	361-374	no measure of ant-seed interactions
Yes	Jacob	2006	Weed Science	54	148-155
No	Jacquemyn	2009	Journal of Ecology	97	812833	review/no measure of ant-seed interactions
No	Jacquemyn	2014	Journal of Ecology	102	1341-1355	review/no measure of ant-seed interactions
Yes	Jander	2015	Ecological Entomology	40	500-510
No	Janzen	1969	Evolution	23	1-27	did not directly measure ant-seed interactions
No	Janzen	1971	Annual Review of Ecology and Systematics	2	465-492	review
No	Jefferson	2008	Journal of Ecology	96	386-412	review/no measure of ant-seed interactions
Yes	Jensen	2006	Environmental Entomology	35	326-331
No	Jentsch	2003	Flora	198	3-25	review, no measure of ant-seed interactions
Yes	Johns	1976	Australian Journal of Experimental Agriculture	16	249-256
Yes	Johns	1976	Australian Journal of Experimental Agriculture and Animal Husbandry	16	257-264
Yes	Johnson	1991	Ecology	72	1408-1419
No	Johnson	1992	Oecologia	89	118-24	did not measure ant-seed interactions
No	Johnson	1996	Insectes Sociaux	43	69-76	did not measure ant-seed interactions
No	Johnson	1998	Insectes Sociaux	45	255-266	did not measure ant-seed interactions
No	Johnson	2000	Ecological Entomology	25	403-412	no mention of ant-seed interactions
No	Johnson	2000	Sociobiology	36	89-122	review
No	Johnson	2001	Annual Review of Entomology	46	1-29	review
Yes	Johnson	2002	Oecologia	132	60-67
No	Johnson	2004	Journal of Insect Physiology	50	943-953	did not measure ant-seed interactions
Yes	Johnson	2004	Animal Behaviour	68	1189-1200
No	Johnson	2006	Insectes Sociaux	53	316-322	did not measure ant-seed interactions
No	Johnson	2007	Insectes Sociaux	54	77-86	no mention of seeds
No	Johnson	2009	Journal of Hymenoptera Research	18	305-314	taxonomic, no ant-seed interactions
No	Johnson	2013	Journal of Theoretical Biology	328	54-64	did not measure ant-seed interactions
No	Johnson	2013	Zootaxa	3646	201-227	no ant-seed interaction
No	Johnson	2015	Zootaxa	3972	231-249	no ant-seed interaction
No	Johnson	2015	Zootaxa	4029	1-142	taxonomic, no ant-seed interactions
No	Johnson	2016	Zootaxa	4139	1-31	taxonomic, no ant-seed interactions
No	Jones	2006	Western North American Naturalist	66	426-433	did not measure ant-seed interactions
No	Jones	2014	Pest Management Science	70	1780-1784	no mention of ants
Yes	Jongejans	2015	Ecological Research	30	173-180
Yes	Jorgensen	1982	Environmental Entomology	11	381-384
Yes	Judd	2006	Annals of the Entomological Society of America	99	398-406
No	Jules	1996	The American Midland Naturalist	135	367-369	did not measure ant-seed interactions
Yes	Julian	2006	Ecology	87	2207-2214
No	Jung	2008	Ecography	31	776-786	did not measure ant-seed interactions
No	Jurado	1991	Journal of Ecology	79	811-830	no mention of ants
No	Jurado	2001	Journal of Arid Environments	48	309-321	no mention of ant-seed interaction
No	Kahmen	2008	Agriculture Ecosystems and Environment	128	137-145	no mention of ants
No	Kalinganire	2001	Austral Ecology	26	637-648	did not find influence of ants on seed set
Yes	Kalisz	1999	Ecology	80	2620-2634
No	Kamenetsky	1994	Journal of Arid Environments	27	337-345	no mention of ant-seed interaction
No	Kasel	2015	Forest Ecology and Management	338	148-162	did not measure ant-seed interactions
Yes	Kaspari	1993	Oecologia	95	81-88
Yes	Kaspari	1993	Oecologia	96	500-507
Yes	Kaspari	1996	Oecologia	105	397-404
Yes	Kaspari	2002	Ecology	83	2991-2996
No	Kato	1995	Researches on Population Ecology	37	59-79	did not measure ant-seed interactions
Yes	Kaufmann	1991	American Journal of Botany	78	971-977
Yes	Kaufmann	2001	Insectes Sociaux	48	125-133
Yes	Kaufmann	2006	Naturwissenschaften	93	216-227
No	Kawakita	2002	American Journal of Botany	89	1164-1170	did not directly measure ant-seed interactions
No	Kawakita	2010	Plant Species Biology	25	3-19	did not directly measure ant-seed interactions
Yes	Kawano	2005	Plant Species Biology	20	67-74
No	Kawano	2008	Plant Species Biology	23	51-57	did not directly measure ant-seed interactions
No	Kawecki	1992	Insectes Sociaux	39	113-115	did not directly measure ant-seed interactions
Yes	Kelman	2002	Australian Journal of Experimental Agriculture	42	571-579
No	Kelman	2003	Euphytica	130	405-411
Yes	Kelman	2007	Australian Journal of Agricultural Research	58	719-727
Yes	Kelrich	1986	Oecologia	68	327-337
Yes	Kelso	2003	Western North American Naturalist	63	299-313
No	Kelt	2004	Oikos	104	133-141	did not mention ants or inverts at all
Yes	Kelt	2004	Journal of Biogeography	31	931-942
Yes	Kergunteuil	2013	Journal of Insect Science	13	1-8
Yes	Kerley	1991	Journal of Arid Environments	20	63-69
Yes	Kerley	2000	The American Midland Naturalist	144	78-91
No	Kery	2001	Journal of Ecology	89	418-427	no mention of ants
Yes	Khan	2005	Current Science	88	133-142
Yes	Khan	2012	Plant Systematics and Evolution	298	1101-1110
No	Kieckhefer	1988	Journal of Economic Entomology	81	317-321	no mention of ants
No	Kiers	2010	Ecology Letters	13	1459-1474	review
No	Kil	2014	Journal of the Faculty of Agriculture Kyushu University	59	77-84	no mention of ants or seeds
No	Kim	2010	Applied Entomology and Zoology	45	457-464	no mention of ants or seeds
No	Kim	2010	Journal of Asia-Pacific Entomology	13	261-265	no mention of ants or seeds
No	Kim	2012	Journal of Asia-Pacific Entomology	15	203-206	no mention of ants or seeds
No	Kim	2014	Journal of Economic Entomology	107	1785-1791	no mention of ants or seeds
No	Kim		Journal of Asia-Pacific Entomology	17	521-524	no mention of ants
No	Kimura	2008	Journal of General Plant Pathology	74	390-394	no mention of ants or seeds
No	King	1976	New Phytologist	77	143-147
Yes	King	2007	Plant Ecology	193	233-239	only mentions ants
No	Kirkman	2004	Journal of Ecology	92	409-421	no mention of ants
No	Kitayama	2002	Sociobiology	39	15-23	did not measure ant-seed interactions
No	Kjellsson	1985	Oecologia	67	424-429	did not directly measure ant-seed interactions
No	Kjellsson	1985	Oecologia	68	140-146	no mention of ants
Yes	Kjellsson	1985	Oecologia	67	416-423
Yes	Kjellsson	1991	Oecologia	88	435-443
Yes	Knoch	1993	Oecologia	95	470-473
No	Kogan	1987	Annual Review of Entomology	32	507-538	review, no mention of ant-seed interactions
No	Koike	2012	Wildlife Biology	18	24-34	did not measure ants
No	Kollmann	1998	Flora	193	31-40	did not measure ant-seed interactions
Yes	Komatsu	2015	Entomological Science	18	271-273
No	Kopij	2003	South African Journal of Wildlife Research	33	55-59	did not measure ant-seed interactions
No	Kopij	2005	Ostrich	76	85-90	did not measure ant-seed interactions
No	Koprdova	2010	Pedobiologia	54	31-36	no mention of ants
No	Koprdova	2015	Acta Oecologica	69	167-172	no mention of ants
No	Koptur	2015	Plos ONE	10	e0138157	did not measure ant impact on seed set
No	Kosik	2011	Carbohydrate Research	346	357-361	no mention of ants or seeds
No	Kotze	2011	Zookeys	100	55-148	review, no mention of ants
Yes	Kovar	1998	Thaiszia	8	141-146
No	Kovar	2001	Plant Ecology	156	215-227	did not measure direct influence of ants on seeds
Yes	Kovar	2013	Journal of Landscape Ecology	6	18-31
No	Krall	2014	Biological Invasions	16	1055-1068	no mention of ants
No	Krischik	2015	Plos ONE	10	e0119133	no mention of ants or seeds in this context
No	Kromp	1999	Agriculture, Ecosystems & Environment	74	187-228	review
No	Krupke	2012	Plos ONE	7	e29268	no mention of ants or seeds in this context
Yes	Krushelnycky	2014	Plos ONE	9	e88948
Yes	Kugler	1983	Biotropica	15	190-198
No	Kugler	1984	Biotropica	16	227-234	did not directly measure ant-seed interactions
No	Kuhlmann	2016	Acta Botanica Brasilica	30	495-507	did not measure ant-seed interactions
No	Kulkarni	2015	Weed Science	63	355-376	review, no mention of ants
No	Kulkarni	2015	Weed Science	63	910-915	no mention of ants
No	Kulkarni	2016	Weed Science	64	294-302	no mention of ants
No	Kun	2010	Propagation Characteristics of Jatropha Curcas Under Different Climate Conditions in Yunnan, China			could not find journal
Yes	Kunin	1994	Oecologia	98	328-335
Yes	Kuprewicz	2010	Journal of Tropical Ecology	26	263-269
No	Kusmenoglu	1989	Phytochemistry	28	2601-2601	did not directly measure ant-seed interactions
No	Kwit	2012	The American Midland Naturalist	168	9-17	did not measure ant-seed interactions
No	Kwok	2016	Austral Ecology	41	480-491	did not measure ant-seed interactions
No	Laat	2015	Weed Science	63	828-838	found no connection to ant abundance and weed seed predation
No	Labruyere	2016	Basic and Applied Ecology	17	230-239	no mention of ants
No	Lach	2007	Ecology	88	1994-2004	found no connection to ant abundance and seed set
No	Lach	2008	Diversity and Distributions	14	281-290	found no connection to ant abundance and seed set
No	Lach	2009	Population Ecology	51	237-243	did not measure ant-seed interactions
Yes	Lach	2010	Biological Invasions	12	3123-3133	mechanism unknown
No	Lachaud	1994	Entomologia Experimentalis Et Applicata	72	145-155	no mention of seeds
No	Lagravere	1998	Ocl-Oleagineux Corps Gras Lipides	5	477-485	no mention of ants or ant-seed interactions
Yes	Laman	1995	Ecology	76	2617-2626
Yes	Laman	1996	Biotropica	28	777-781
No	Landis	2000	Annual Review of Entomology	45	175-200	review
No	Lange	2014	Plos ONE	9	e105574	no mention of seeds
No	Langen	2000	Behavioral Ecology and Sociobiology	48	285-292	did not measure ant-seed interactions
No	Langyel	2009	Plos ONE	4	e5480	no direct observation of ant-seed interactions
Yes	Larrea-Alcazar	2007	Acta Oecologica	32	112-118
No	Law	2015	Applied Soil Ecology	87	118-124	no mention of ants
No	Lawley	2012	Agronomy Journal	104	205-214	no mention of ants
Yes	Lazaro-Gonzalez	2013	Insect Conservation and Diversity	6	627-638
No	Le Corff	2005	Ecological Modelling	188	41-51	did not directly measure ant-seed interactions
Yes	Leal	1998	Biotropica	30	170-178
Yes	Leal	2000	Insectes Sociaux	47	376-382
Yes	Leal	2006	Ecoscience	13	431-438
Yes	Leal	2007	Annals of Botany	99	885-894
No	Leal	2014	Biotropica	46	516-528	review
Yes	Leal	2014	Oecologia	174	173-181
Yes	Leal	2014	Oecologia	174	493-500
No	Leal	2015	Biotropica	47	281-285	did not directly measure ant-seed interactions
No	Leal	2015	Biotropica	47	468-474	no mention of ant infleunce on seed set
Yes	Lecorff	1995	Oikos	73	59-64
Yes	LeCorff	1996	American Journal of Botany	83	155-161
No	Lee	2016	Alcheringa	40	525-541	fossil record
Yes	Leeuwen	1911	Proceedings of the Koninklijke Akademie Van Wetenschappen Te Amsterdam	14	153-158
No	Lehouck	2004	Belgian Journal of Zoology	34	89-96	did not find a relationship with ants and seed dispersal
No	Lei	1999	Great Basin Naturalist	59	281-284	did not directly measure ant-seed interactions
No	Lei	2000	Western North American Naturalist	60	439-444	no mention of seeds
No	Leigh	2010	Journal of Evolutionary Biology	23	2507-2528	review on evolution
Yes	Leite	2013	Revista Arvore	35	542-549
No	Lemke	2009	Journal of Applied Ecology	46	1122-1128	no mention of ants or invertebrates
No	Lengyel	2009	Plos ONE	4	e5480	evolution
No	Lengyel	2010	Perspective in Plant Ecology Evolution and Systematics	12	43-55	no mention of specific ant species, is a review
No	Lenoir	2006	Ecological Entomology	31	601-607	no impact on seed set
No	Lenoir	2009	Arthropod-Plant Interactions	3	163-172	did not measure direct ant-seed interactions
No	Leon	2015	Weed Science	63	877-887	no mention of ants
No	Leroux	2016	Entomologia Experimentalis et Applicata	159	17-29	no mention of ants
Yes	Leroy	2012	Annals of Botany	109	145-152
Yes	Leroy	2017	Plant Biology	19	70-78
No	Leslie	2009	Environmental Entomology	38	935-943	no mention of ants
Yes	Letnic	2000	Austral Ecology	25	368-374
No	Letourneau	1998	Ecology	79	593-603	relationship too vague
Yes	LeVan	1993	Oecologia	174	163-171
Yes	LeVan	2015	Ecology	96	1620-1630
Yes	Levey	1993	Ecology	74	1802-1812
No	Levey	2000	Ecology	81	267-274	no mention of ants, think I already did this one?
No	Levey	2005	Science	309		no mention of ants
No	Levieux	1983	Ecosystems of the world 13: Tropical savannas		525-540	book chapter
Yes	Ley-Yadun	2015	Israel Journal of Plant Science	62	17-21
No	Li	2003	Forest Ecology and Management	173	319-334	no mention of ants
No	Li	2013	International Conference on Germplasm of Ornamentals	977	175-181	did not directly measure ant-seed interactions
Yes	Li	2014	Pakistan Journal of Botany	46	1631-1642
No	Licht	2010	Ecological Entomology	35	259-269	review
No	Lighton	2004	Journal of Experimental Biology	207	1903-1913	did not measure ant-seed interactions
No	Lim	2015	Entomological Research	45	241-246	did not measure ant-seed interactions
Yes	Lima	2013	Biotropica	45	217-223
No	Limay-Rios	2016	Environmental Toxicology and Chemistry	35	303-310	no mention of ant seed interactions
No	Lin	2015	Plant Ecology	216	1213-1223	did not directly measure relationship of ants and seed set
Yes	Linzey	2000	African Zoology	35	295-299
No	Lisci	1996	Flora	191	131-141	did not measure ant-seed interactions
Yes	Lisci	1997	Acta Societatis Botanicorum Poloniae	66	379-386	no mention of ant-seed interactions
Yes	Litsinger	2009	International Journal of Pest Management	55	129-149
Yes	Livshultz	2005	Blumea	50	113-134
No	Liza	2010	Bangladesh Journal of Plant Taxonomy	17	69-78	did not directly measure ant-seed interactions
Yes	Lôbo	2011	Neotropical Entomology	40	440-444
No	Lohse	2015	Biological Control	88	26-36	no mention of ants
No	Loiselle	1990	Oecologia	82	494-500	no mention of ants
Yes	Lomov	2009	Austral Ecology	34	751-760
Yes	Londo	2015	Gorteria	37	41-47
No	Longland	1995	Journal of Mammalogy	76	1260-1266	no mention of ants
Yes	Longland	2001	Ecology	82	3131-3148
No	Lopez	1987	Ecology	68	1630-1633	simulation
No	Lopez	1993	Acta Oecologica	14	405-414	did not measure ant-seed interactions
No	Lopez	1993	Oecologia	93	109-113	did not directly measure ant-seed interactions
No	Lopez	2000	Ecological Research	15	449-452	review
No	Lopez	2007	Journal of Tropical Ecology	23	129-137	no mention of ants
Yes	Lopez de Casenave	1998	Global Ecology and Biogeography Letters	7	197-2004
Yes	Lopez-Vila	2005	Acta Oecologica	28	157-162
No	Lososova	2010	Journal of Vegetation Science	21	520-530	did not directly measure ant-seed interactions
No	Loyce	2012	Field Crops Research	125	167-178	no mention of ants
Yes	Lubertazzi	2010	Journal of Insect Science	10	1-15
No	Lubertazzi	2012	Psyche	2012	1-11	did not directly measure ant-seed interactions
Yes	Lubertazzi	2013	Annals of the Entomological Society of America	106	72-78
Yes	Lucas-Borja	2010	Forest Systems	19	393-403
No	Ludka	2015	Ecological Entomology	40	437-443	did not find a direct ant-seed set interaction but ants did reduce seed mass
No	Luke	2014	Biodiversity and Conservation	23	2817-2832	no mention of seeds
No	Lundgren	2007	Athropod-Plant Interactions	1	93-99	no mention of ants
No	Lundgren	2010	Plos ONE	5	e10831	no mention of ants
No	Lundgren	2012	Journal of Entomological Science	47	160-176	no mention of ants
Yes	Lundgren	2013	Ecology and Evolution	3	1642-1652
Yes	Luque	2007	Acta Oecologica	32	42-49
No	Lynch	1980	Ecological Entomology	5	353-371	did not measure ant-seed interactions
No	Maccracken Stump	2015	Theroetical Population Biology	106	60-70	theoretical and no mention of ants
No	MacDonald	1998	Journal of Agricultural and Food Chemistry	46	3133-3138	no mention of ants or seeds
No	MacKay	1984	Sociobiology	9	31-47	no mention of ant-seed interactions
Yes	Mackay	1991	Australian Journal of Ecology	16	471-483
No	Macmahon	2000	Annual Review of Ecology Evolution and Systematics	31	265-291	reivew
No	Maestri	1998	Journal of Science, Food, & Agriculture	77	494-498	no mention of ants
Yes	Maeyama	2000	Austral Ecology	25	273-282
No	Magalhaes	2009	Journal of Economic Entomology	102	187-195	no measure of ant-seed interaction
Yes	Magrach	2011	Ecological Research	26	851-861
No	Maienfisch	2001	Pest Management Science	57	906-913	did not measure ant-seed interactions
No	Main	2014	Plos ONE	9	e92821	did not measure ant-seed interactions
No	Mainali	2014	Journal of Asia-Pacific Entomology	17	115-117	no mention of ants
Yes	Majer	1984	Reclaimation & Revegetation Research	2	299-313
Yes	Majer	1985	Australian Journal of Botany	33	611-618
Yes	Majer	1985	Australian Journal of Ecology	10	31-48
No	Majer	1990	Applied Myrmecology: a World Perspective		544-554	review, book chapter
No	Majer	1992	South African Journal of Science	88	31-36	did not measure ant-seed interactions
No	Majer	1998	Journal of Applied Ecology	35	161-182	did not directly measure ant-seed interactions
No	Majer	2007	Restoration Ecology	15	S104-115
Yes	Majer	2011	Insectes Sociaux	58	115-125
No	Malik	2008	Weed Science	56	588-595
Yes	Mandujano	1994	Revista De Biologia Tropical	42	107-114
Yes	Manzaneda	2005	Ecography	28	583-592
Yes	Manzaneda	2007	Biological Journal of the Linnean Society	92	135-150
Yes	Manzaneda	2008	Ecography	31	583-591
Yes	Manzaneda	2009	Ecology	90	3009-3022
Yes	Manzaneda	2009	Journal of Evolutionary Biology	22	1407-1417
No	Manzaneda	2012	Ecography	35	322-332	did not directly measure ant-seed interactions
No	Manzano	2010	Oikos	119	1537-1545	review
Yes	Mares	1978	Ecology	59	235-241
Yes	Marini	1999	Tropical Zoology	12	289-296
Yes	Mark	1996	Oecologia	107	95-101
No	Marone	1997	Journal of Arid Environments	36	661-670	no mention of ants
No	Marone	1998	Functional Ecology	12	640-645	no mention of ants
No	Marone	2000	Bioscience	50	123-132	review
No	Marone	2004	Canadian Journal of Botany	82	1809-1816	no mention of ants
No	Marone	2008	Oikos	117	611-619	no mention of ants
No	Marr	2001	Oecologia	128	454-463	no mention of ants
Yes	Marshall	1979	Journal of Chemical Ecology	5	335-344
No	Marshall	1989	Journal of Applied Ecology	26	247-257	no mention of ants
No	Marthews	2008	Journal of Tropical Ecology	24	595-605	did not directly measure ant-seed interactions
No	Martinez-Bauer	2015	Oecologia	178	461--471	found no ant-seed set interactions
Yes	Martinez-Duro	2009	Journal of Arid Environments	73	252-259
Yes	Martinez-Duro	2010	Population Ecology	52	397-405
No	Martinez-Garza	2011	Forest Ecology and Management	262	2207-2218	no mention of ants
Yes	Martinez-Mota	2004	Biotropica	36	429-432
Yes	Martins	2006	Sociobiology	47	265-274
Yes	Martins	2009	Journal of the Torrey Botanical Society	136	84-90
Yes	Martins	2009	Plant Ecology	205	213-222
No	Martins	2013	African Journal of Ecology	51	562-570	no impact on seed set
No	Martinson	2012	Microbial Ecology	64	1073-1084	no mention of ants
Yes	Marussich	2006	Insectes Sociaux	53	403-411
No	Matlack	1994	Ecology	75	1491-1502	did not directly measure ant-seed interactions
No	Matlack	2005	Journal of Ecology	93	50-59	did not directly measure ant-seed interactions
No	Matsuda	2011	Environmental Entomology	40	204-216	did not directly measure ant-seed interactions
No	Maurer	2003	Basic and Applied Ecology	4	307-316	no mention of ants
No	Mayer	1998	Botanica Acta	111	402-410	did not measure ant-seed interactions
No	McAllister	2014	Journal of Arid Environments	111	79-83	did not directly measure ant-seed interactions
No	McDonald	1995	Biological Conservation	72	1-12	did not measure ant-seed interactions
Yes	McGowan	1969	Australian Journal of Experimental Agriculture and Animal Husbandry	9	37-40
No	McGuire	1999	Economic Botany	53	161-176	no mention of ants
Yes	McIntyre	2003	Southwestern Naturalist	48	274-277
No	McLachlan	2001	Conservation Biology	15	98-110	did not directly measure ant-seed interactions
No	McMullen	2009	Botanical Journal of the Linnean Soceity	160	11-20	did not measure ant impact on seed set
No	McMullen	2011	Plant Systematics and Evolution	292	15-23	did not measure ant impact on seed set
No	McNatty	2009	Oecologia	160	187-194	no mention of seeds
Yes	Medel	1994	Journal of Arid Environments	26	363-371
Yes	Medel	1995	Biological Journal of the Linnean Society	55	29-44
No	Meers	2010	Australian Journal of Botany	58	257-270	did not directly measure ant-seed interactions
No	Meers	2012	Forest Ecology and Management	266	94-107	did not measure ant-seed interactions
Yes	Meeson	2002	Journal of Applied Ecology	39	247-258
No	Meeus	2013	Journal of Ecology	101	1353-1368	did not directly measure ant-seed interactions
No	Megias	2011	Journal of Arid Environments	75	1333-1341	review
Yes	Mehlhop	1983	Ecological Entomology	8	69-85
No	Meiners	1997	Journal of the Torrey Botanical Society	124	67-70	doesn’t distinguish ants from predators
No	Meiss	2010	Agriculture, Ecosystems & Environment	138	10-16	no mention of ants
No	Melhoranca	2010	Bioscience Journal	26	322-333	did not measure ant-seed interactions
No	Menalled	2000	Agriculture Ecosystems and Environment	77	193-202	no mention of ants
No	Menalled	2006	Handbook of sustainable weed management		297-	review
No	Menard	2014	American Journal of Primatology	76	679-693	did not measure ant-seed interactions
Yes	Meng	2012	Integrative Zoology	7	30-40
No	Mentone	2009	Sociobiology	53	473-486	no mention of seed interactions
No	Menzel	2010	Journal of Animal Ecology	79	71-81	no mention of seeds
Yes	Mesler	1983	American Journal of Botany	70	1460-1457
No	Meyer	2011	Austral Ecology	36	779-790	did not measure ant-seed interactions
No	Meyer	2011	Ecological Entomology	36	14-24	did not measure ant-seed interactions
No	Mezquida	2016	Plant Biology	18	147-155	no mention of ants
No	Michiyama	2007	Proceedings ofthe 10th international symposium on buckwheat	Section B
Yes	Midgley	1995	South African Journal of Botany	61	230-232
No	Midgley	2006	Diversity and Distributions	12	555-562	did not measure ant-seed interactions
Yes	Milesi	2004	Austral Ecology	29	558-567
No	Milewski	1982	Ant-Plant Interactions in Australia			review
No	Milewski	1982	Journal of Biogeography	9	505-516	no mention of ant-seed interactions
No	Miller	1994	South African Journal of Zoology	29	262-266	no mention of ants
Yes	Miller	1994	Journal of Tropical Ecology	10	183-196	only mentioned "ants"
No	Miller	2002	Ecological Monographs	72	487-503	did not measure ant-seed interactions
Yes	Miller	2007	Oikos	116	500-512
No	Milosavljevic	2016	Agriculture Ecosystems and Environment	225	192-198	no mention of ants
Yes	Milton	1993	Journal of Arid Environments	24	63-74
No	Milton	2001	Journal of Arid Environments	47	465-483	mo mention of ants
No	Min	2012	International Conference on Future Computer Supported Education		775-800	computer algorithm
Yes	Minkey	2016	Environmental Entomology	45	1199-1204
No	Minor	2009	Ecology	90	1802-1809	no mention of ants
No	Mitchell	2002	Ecological Applications	12	1364-1377	did not directly measure ant-seed interactions
Yes	Mitchell	2004	Southwestern Entomologist	29	13-21
Yes	Mitchell	2014	Crop & Pasture Science	65	767-779
Yes	Mittelbach	1984	Oecologia	65	7-13
No	Mladenoff	1990	Canadian Journal of Botany	68	2714-2721	no mention of ants except in reference to other papers
No	Mochiah	2013	African Entomologist	21	267-272	did not directly measure ant-seed interactions
No	Moe	2015	Journal of Applied Ecology	53	323-331	no mention of ants
No	Moegenburg	2002	Biotropica	34	606-612	no mention of ants
No	Moffett	1992	Research & Exploration	8	220-231	found no interaction with seeds
No	Mohan	2010	Environmental Monitoring and Assessment	165	573-576	did not measure ant-seed interactions
No	Mol	2014	Julius-Kuhn-Archiv	443	475-482	no mention of ants
No	Moles	2000	Oikos	89	541-545	no mention of ants
No	Moles	2003	Ecology	84	3148-3161	no mention of ants
No	Mollafilabi	2003	International Symposium on Medicinal and Aromatic Plants	853	115-126	no mention of ants
No	Moloney	2003	Journal of Agricultural and Urban Entomology	20	131-142	did not directly measure ant-seed interactions
No	Mondal	2013	Indian Journal of Geo-Marine Sciences	42	67-74	did not directly measure ant-seed interactions
No	Monserrat	1995	Sociobiology	26	55-68	did not measure ant-seed interactions
No	MontBlanc	2007	Western North American Naturalist	67	469-491	did not measure ant-seed interactions
Yes	Monteiro	2008	Revista Brasileira De Zoologica	25	674-681
Yes	Montesinos	2006	International Journal of Plant Science	167	103-110
No	Montgomery	2007	Progress in Artificial Life, Proceedings	4828	1-12	computer algorithms
Yes	Montiel	2003	Plant Ecology	166	241-248
No	Moog	2002	American Journal of Botany	89	50-59	didn’t directly measure ant-seed interactions
No	Moonen	2014	IOBC/WPRS Bulletin	100	95-99	no mention of ants
No	Moore	2012	Aob Plants	2012	pls015	didn’t directly measure ant-seed interactions
Yes	Morales	1998	Ecology	79	734-739
No	Morandin	2006	Agriculture Ecosystems and Environment	116	289-292	no mention of ants
No	Moreau	2008	Molecular Phylogenetics and Evolution	48	224-239	did not measure ant-seed interactions
Yes	Morehead	1998	Oecologia	114	548-555
No	Moreira	2007	Sociobiology	50	409-417	did not directly measure ant-seed interactions
No	Moreira	2015	Ecological Entomology	40	676-686	did not measure ant-seed interactions
No	Moreno Azocar	2011	Journal of Herpetology	45	283-286	did not measure ant-seed interactions
Yes	Mori	2000	Journal of Insect Behavior	13	421-438
Yes	Morini	2003	Sociobiology	42	663-673
No	Morini	2005	Sociobiology	45	195-204	did not measure ant-seed interactions in a good way
No	Morris	2003	American Naturalist	161	860-875	theoretical
Yes	Morrison	1997	Journal of Economic Entomology	90	218-222
Yes	Morrison	1999	Journal of Economic Entomology	92	215-219
Yes	Morrone	2000	Flora	195	303-310
Yes	Mossop	1989	Australian Journal of Ecology	14	367-373
Yes	Mott	1977	Australian Journal of Ecology	2	231-235
Yes	Motzke	2013	Agricultural and Forest Entomology	15	245-254
No	Mucina	2012	South African Journal of Botany	83	44-46	did not test ant-seed interactions
No	Mueller	2001	Quarterly Review of Biology	76	169-197	review
No	Mueller de Lima	2015	Tropical Conservation Science	8	846-862	no mention of ants
No	Mull	1996	Journal of Arid Environments	32	181-192	no ant-seed interactions seen
Yes	Mull	1997	American Midland Naturalist	138	1-13
Yes	Mull	2003	Western North American Naturalist	63	358-362
No	Mullin	2005	Environmental Entomology	34	1626-1636	no mention of ants
Yes	Munger	1992	Oecologia	90	276-282
Yes	Munguia-Rosas	2009	Journal of Arid Environments	73	578-581
Yes	Munoz	2002	Arctic Antarctic and Alpine Research	34	178-184
Yes	Munoz	2006	Annals of Botany	98	193-201
No	Murnen	2013	Environmental Entomology	42	668-376	did not measure ant-seed interactions
No	Murray	1994	Oecologia	99	216-225	no mention of ants
No	Musser	2014	Midsouth Entomologist	7	15-28	no mention of ants
No	Myers	1976	Journal of the Entomological Society of British Columbia	73	7-9	did not directly measure ant-seed interactions
No	Myers	2004	Oecologia	139	35-44	no mention of ants
No	Myers	2014	EPA report			no mention of ants
No	Naeve	2008	Agronomy Journal	100	690-695	no mention of ants
No	Nahas	2012	Biotropica	44	498-505	did not find a significant impact of ants on seed set
Yes	Nakagawa	2010	Journal of Plant Research	123	355-362
No	Nakamaru	2014	Plos ONE	9	e91210	theoretical
No	Nakanishi	1994	Ecological Research	9	1-8	did not measure ant-seed interactions
Yes	Nano	2013	Journal of Arid Environments	90	114-122
Yes	Narbona	2005	American Journal of Botany	92	510-516
No	Narbona	2006	Flora	201	633-641	did not measure ant-seed interactions
No	Narbona	2007	Botanica Helvetica	117	169-180	did not measure ant-seed interaction
Yes	Narbona	2016	Plant Biosystems	150	111-120
Yes	Nascimento	1996	Journal of Tropical Ecology	12	723-727
No	Nash	2000	Environmental Entomology	29	200-206	did not measure ant-seed interactions
No	Nash	2001	Journal of Arid Environments	49	695-710	did not measure ant-seed interactions
No	Navntoft	2016	Agricultural and Forest Entomology	18	59-67	did not directly measure ant-seed interactions
Yes	Neave	2003	Plant Protection Quarterly	18	102-106
Yes	Negussie	2015	Bioenergy Research	8	570-580
No	Nelson	1977	The American Midland Naturalist	97	300-320	no mention of ants
No	Nemec	2014	Agriculture, Ecosystems & Environment	183	11-20	no mention of ant-seed interactions
No	Nemec	2014	Journal of Insect Conservation	18	509-521	review
No	Nepi	2009	Annals of Botany	104	205-219	review
Yes	Nepstad	1996	Oikos	76	25-39
No	Ness	2004	Biological Invasions	6	445-461	review
Yes	Ness	2004	Ecology	85	1244-1250
Yes	Ness	2004	Oecologia	138	448-454
Yes	Ness	2005	Ecoscience	12	76-81
Yes	Ness	2006	Oikos	113	506-514
Yes	Ness	2008	Biological Conservation	141	838-847
Yes	Ness	2009	Oikos	118	1793-1804
No	Neumann	1991	Australian Journal of Ecology	16	19-32	did not directly measure ant-seed interactions
Yes	Newman	2005	Oikos	110	497-506
No	Newman	2016	Canadian Entomologist	148	36-42	did not measure ant-seed interactions
No	Newton	2006	South African Journal of Botany	72	177-180	did not measure ant-seed interactions
No	Nichols	2015	Field Crops Research	183	56-68	review
Yes	Nicolai	2007	Environmental Entomology	36	433-440
No	Nicolai	2008	The American Midland Naturalist	160	29-40	did not directly measure ant-seed interactions
No	Nicolai	2010	Environmental Entomology	39	127-133	did not directly measure ant-seed interactions
Yes	Nicolai	2012	Ecological Entomology	37	24-32
No	Nielson	1990	Physiological Entomology	15	441-448	no ant-seed interaction
Yes	Nikbakhtzadeh	2009	Journal of Venomous Animals and Toxins Including Tropical Diseases	15	509-526
No	Noemi	2010	Nordic Journal of Botany			no mention of ant-seed interactions
No	Noroozi	2015	Iranian Journal of Field Crop Science	46	247-255	could not find journal
Yes	Noroozi	2016	Weed Biology and Management	16	24-33
No	North	2016	Journal of Economic Entomology	109	1156-1160	no mention of ants
No	Notman	2001	Biotropica	33	621-636	did not measure ant-seed interactions
No	Nowak	1990	Oikos	58	190-198	did not directly measure ant-seed interactions
No	Nunes	2016	Plant Ecology	217	481-493	no mention of ants or seeds
No	Nyffeler	2016	Journal of Arachnology	44	15-27	no mention of ants
Yes	Oberrath	2002	Ecology	83	1412-1420
No	O'Connell	2015	New Zealand Journal of Ecology	39	214-220	no mention of ants
Yes	O'Connor	2010	African Journal of Rangle & Forage Science	27	77-87
Yes	O'Dowd	1980	Ecology	61	531-540
Yes	Oettler	2009	Journal of Insect Behavior	22	217-226
No	O'Grady	2010	Pedobiologia	53	221-225	did not directly measure ant-seed interactions
No	O'Grady	2013	Ecosystem Engineering	61	58-64	did not directly measure ant-seed interactions
Yes	Ohara	1987	Journal of Ecology	75	1091-1098
No	Ohara	2005	Plant Species Biology	20	75-82	not the original research
Yes	Ohara	2006	Plant Species Biology	21	53-60
Yes	Ohkawara	1994	Oecologia	100	135-140
Yes	Ohkawara	1996	Oecologia	106	500-506
Yes	Ohkawara	1997	Ecography	20	217-223
Yes	Ohkawara	2005	Journal of Ethology	23	93-98
Yes	Ohm	2014	Ecology	95	2924-2935
Yes	Ohnishi	2008	Ecological Research	23	299-305
Yes	Ohnishi	2009	Ecological Research	24	1155-1160
Yes	Ohnishi	2011	Population Ecology	53	441-447
Yes	Ohnishi	2013	Plant Ecology	214	907-915
No	Oliveira	1995	Biotropica	27	518-522	ants cleaned but did not eat or disperse seeds
Yes	Oliveira	1997	Functional Ecology	11	323-330
No	Oliveira	2004	Naturwissenschaften	91	557-570	review
No	Oliveras	2005	Ecography	28	662-672	no impact on seeds
No	Oliveras	2005	Sociobiology	45	829-838	did not directly measure ant-seed interactions
Yes	Oliveras	2007	Vie Et Milieu	57	79-85
Yes	Oliveras	2008	Naturwissenschaften	95	501-506
No	Omacini	2009	Functional Ecology	23	1148-1156	no ant-seed interaction
No	Ona	2011	Journal of Evolutionary Biology	24	617-629	theoretical
Yes	Oostermeijer	1989	Oecologia	78	302-311
Yes	Ordonez	2004	Ecography	27	449-458
No	Orians	2007	Biological Reviews	82	393-423	review
Yes	Orivel	1998	Biotropica	30	487-491
Yes	Orivel	1999	Ecoscience	6	51-55
No	Orivel	2011	Myrmecological News	14	73-85	review
No	Orlowski	2011	Ornis Fennica	88	161-171	did not measure ant-seed interactions
No	Orona-Tamayo	2013	Biotropica	45	654-665	review
No	Orona-Tamayo	2013	Molecular Ecology	22	4087-4100	did not measure ant-seed interactions
No	Orr	1994	Journal of Natural History	28	861-872	was not found to eat seeds
No	Orrock	2003	Ecology	84	2589-2599	no mention of ants specifically
Yes	Orrock	2004	Oecologia	140	662-667
No	Orrock	2005	Ecological Applications	15	793-798	did not mention ants
No	Orrock	2006	Journal of Ecology	94	838-845	no mention of ants
No	Ostoja	2009	Western North American Naturalist	69	223-234	did not directly measure ant-seed interactions
Yes	Ostoja	2013	Oikos	122	563-574
No	Oudenhove	2013	Plos ONE	8	e55159	theoretical
No	Overson	2016	Insectes Sociaux	63	531-541	did not measure ant-seed interactions
Yes	Pacini	1990	Acta Botanica Neerlandica	39	253-262
Yes	Padilla	2009	Behavioral Ecology	20	872-877
No	Palladini	2007	Forest Ecology and Management	242	619-624	did not measure ant-seed interactions
No	Palmer	2007	Ecology	88	3004-3011	no impact of ants on seed predators
Yes	Pan	2016	Integrative Zoology	11	191-198
Yes	Panetta	1988	Australian Journal of Ecology	13	211-224
No	Pansarin	2014	Plant Systematics and Evolution	300	321-328	did not find ants in the system
No	Paolucci	2016	Journal of Tropical Ecology	32	325-329	did not directly measure ant-seed interactions
Yes	Paolucci	2016	Oecologia	182	335-346
No	Papu	2015	Boletin de la Sociedad Argentina de Botanica	50	585-594	no mention of ants
No	Parker	2002	Evolution	56	2017-2028	evolution
Yes	Parmenter	1984	Journal of Arid Environments	7	75-92
Yes	Parr	2007	Oecologia	151	33-41
No	Parrotta	1999	Restoration Ecology	7	103-116	no mention of ants
No	Parrotta	2001	Ecological Engineering	17	219-239	no mention of ants
No	Parsche	2011	Perspectives in Plant Ecology Evolution and Systematics	13	27-35	no mention of ants
Yes	Pascov	2015	Oecologia	179	1123-1134
No	Pasko	2009	Food Chemistry	115	994-998	did not mention ants or measure ant-seed interactions
Yes	Passos	1996	Biotropica	28	697-700
Yes	Passos	2002	Journal of Ecology	90	517-528
Yes	Passos	2003	Journal of Tropical Ecology	19	261-270
Yes	Passos	2004	Oecologia	139	376-382
No	Paul	2014	Journal of Computational science			no about anything good
No	Peakall	1993	Australian Journal of Ecology	18	171-179	did not directly measure ant-seed interactions
No	Peakall	1995	Heredity	75	351-361	did not find proof of ant-seed interactions
No	Peakall	1996	Evolution	50	2207-2220	no mention of ants
No	Pearce-Duvet	2011	Behavioral Ecology	22	501-509	did not measure ant-seed interactions
Yes	Pearson	2014	Plos ONE	9	e103824
No	Peco	2003	Seed Science Research	13	87-95	no mention of ants
No	Peeters	2012	Plos ONE	7	e47727	no mention of seeds
Yes	Pelini	2011	Ecosphere	2	1-12
No	Pelini	2012	Ecology and Evolution	2	3009-3015	did not measure ant-seed interactions
No	Pemberton	1990	Weed Science	38	615-619	no mention of ant-seed interaction
No	Penaflora	2006	Sociobiology	47	843-858	did not measure ant-seed interactions
Yes	Peng	2007	International Journal of Pest Management	53	15-24
No	Penido	2015	Brazilian Journal of Biology	75	347-351	no mention of ants
Yes	Pereira	2013	Acta Oecologica	51	49-53
Yes	Pereyra	2015	Arthropod-Plant Interactions	9	175-186
Yes	Perez	2006	Journal of Tropical Ecology	22	255-265	just said ants
No	Perez-Collazos	2015	Biological Journal of the Linnean Society	116	144-155	did not directly measure ant-seed interactions
No	Perry	1995	Journal of Animal Ecology	64	303-314	no mention of ants or seeds or plants
Yes	Perry	2004	Canadian Journal of Zoology	82	823-827
Yes	Peternelli	2003	Sociobiology	42	597-603
No	Peternelli	2008	Quimica Nova	31	475-478	did not directly measure ant-seed interactions
Yes	Peternelli	2009	Sociobiology	53	275-290
Yes	Peters	2003	Flora	198	413-420
Yes	Peters	2005	Oikos	109	351-359
No	Petersen	2001	Flora	196	286-291	no mention of ants
No	Peterson	1999	Weed Technology	13	632-35	no mention of ants
Yes	Peterson	2002	Ecography	25	677-684
No	Petit	2014	European Journal of Entomology	111	615-620	no mention of ants
No	Petrovic	2013	Sumarski List	137	61-69	did not directly measure ant-seed interactions
Yes	Pfeiffer	2003	Journal of Biogeography	30	1921-1935
Yes	Pfeiffer	2004	Journal of Tropical Ecology	20	705-708
Yes	Pfeiffer	2006	Journal of Tropical Ecology	22	685-693
Yes	Pfeiffer	2010	Functional Ecology	24	545-555
No	Pfennig	1995	Animal Behavior	49	567-575	no ant-seed interaction
No	Phaliso	2016	Phytotaxa	246	1-22	did not measure ant-seed interactions
No	Phillips	2009	Australian Journal of Botany	57	287-306	no mention of ants
No	Philpott	2006	Biodiversity and Conservation	15	487-501	found no influence of ants on seed set
Yes	Pierce	1991	Journal of Ecology	79	731-747
Yes	Pikart	2010	Sociobiology	56	645-652
Yes	Pikart	2011	Weed Research	51	548-551
No	Pike	1993	Journal of Economic Entomology	86	586-593	no mention of ants
No	Pineda	1981	Vegetatio	44	165-176	no mention of ants
No	Pineda	1987	Vegetatio	71	33-39	no mention of ants
No	Pinter-Wollman	2015	Behavioral Ecology	26	1569-1576	did not directly measure ant-seed interactions
No	Piper	1999	JAOCS	76	1233-1241	no mention of ants
Yes	Pirk	2006	Insectes Sociaux	53	119-125
Yes	Pirk	2007	Environmental Entomology	36	1092-1099
Yes	Pirk	2009	Austral Ecology	34	908-919
Yes	Pirk	2009	Insectes Sociaux	56	277-283
Yes	Pirk	2010	Ecological Research	25	439-445
Yes	Pirk	2014	Ecological Entomology	39	610-619
No	Pistorius	2015	Bulletin of Insectology	68	161-172	no mention of ants or seed interactions
Yes	Pizo	1998	American Journal of Botany	85	669-674
Yes	Pizo	1999	Canadian Journal of Zoology	77	1595-1602
Yes	Pizo	2000	Biotropica	32	851-861
Yes	Pizo	2001	Plant Ecology	157	37-52
Yes	Pizo	2005	Ecoscience	12	136-140
Yes	Pizo	2008	Biotropica	40	119-121
No	Plowes	2013	Myrmecological News	18	33-49	review
Yes	Plowes	2014	Journal of Comparative Physiology	200	129-137
No	Poeta	2009	Oral Surgery	108	557-564	no mention of ants or seeds
No	Pol	2004	Journal of Insect Behavior	17	647-661	did not directly measure ant-seed interactions
No	Pol	2008	Insectes Sociaux	55	91-97	did not measure ant-seed interactions
No	Pol	2010	Plant Ecology	208	65-75	no mention of ants
Yes	Pol	2011	Austral Ecology	36	320-328
Yes	Pol	2014	Acta Oecologica	55	58-65
Yes	Pol	2015	Myrmecological News	21	1-12
No	Porter	1990	Journal of Kansas Entomological Soceity	63	138-149	not about seeds
No	Powell	2004	Ecology	85	490-506	no mention of ant-seed interaction
No	Prabhakar	2012	Plos Computational Biology	8	e1002670	did not directly measure ant-seed interactions
No	Prado e Castro	2014	Annales De La Societe Entomologique De France	50	51-58	did not measure ant-seed interactions
Yes	Predavec	1997	Journal of Arid Environments	36	327-332
No	Pretorius	2014	Dissertation, Nebraska Lincoln			did not measure ant-seed interactions
No	Price	1997	Ecology	78	764-773	did not directly measure ant-seed interactions
Yes	Pringle	2014	Proceedings of the Royal Society B	281	20140474
Yes	Prinzing	2007	Oikos	116	1299-1310
Yes	Prinzing	2008	Basic and Applied Ecology	9	108-116
Yes	Prior	2014	Ecological Entomology	39	66-74
No	Pryke	2012	Austral Ecology	37	460-469	did not measure ant-seed interactions
No	Pucheta	2012	Journal of Arid Environments	79	120-123	did not find an ant-seed relationship
Yes	Pudlo	1980	Oecologia	46	32-37
No	Puebla-Olivares	2004	Ornitologia Neotropical	15	53-64	no mention of ants
Yes	Pufal	2013	Journal of Plant Ecology	6	468-479
No	Pufal	2015	Basic and Applied Ecology	16	726-736	no mention of ants
No	Pullaro	2003	ESA abstract			conference proceedings
Yes	Pullaro	2006	Agriculture, Ecosystems & Environment	115	97-104
Yes	Pulliam	1975	Ecology	56	1158-1166
Yes	Puterbaugh	1998	Oikos	83	36-46
Yes	Quilichini	2000	Acta Oecologica	21	303-313
No	Rabeling	2007	Journal of Insect Science	7	1-13	did not measure ant-seed interactions
No	Rabello	2015	Insectes Sociaux	62	227-236	did not directly measure ant-seed interactions
No	Radtke	2011	Seed Science Research	21	81-83	opinion piece
No	Ragsdale	2007	Journal of Economic Entomology	100	1258-1267	did not measure ant-seed interactions
Yes	Raimundo	2004	Sociobiology	44	261-270
No	Raimundo	2009	Annals of the Entomological Society of America	102	1151-1157	did not find ant foraging on seeds
No	Raimundo	2014	American Naturalist	183	363-375	theoretical, did not measure ant-seed interactions
Yes	Ramsey	1995	Oikos	74	265-272
No	Ratnadass	2014	Sustainable Agriculture Review	14	53-81	review
No	Razafimandimbison	2005	Molecular Phylogenetics and Evolution	34	334-354	Phylogenetics of myrmecophytism
No	Reader	1991	Canadian Journal of Botany	69	2084-2087	did not specify inverts as ants
Yes	Reader	1991	The American Midland Naturalist	126	279-286
Yes	Reader	1993	Journal of Ecology	81	169-175
Yes	Ready	1995	Environmental Entomology	24	1422-1431
No	Reed	2004	Canadian Journal of Zoology	82	1459-1467	did not measure ant-seed interactions
No	Reed	2006	The American Midland Naturalist	155	278-285	no ant-seed interactions found
Yes	Reichman	1979	Ecology	60	1085-1092
Yes	Reifenrath	2012	Journal of Chemical Ecology	38	1093-1104
No	Reisch	2010	Plant Biology	12	537-544	did not measure ant-seed interactions
No	Reiter	2006	Biotropica	38	64-68	no mention of ants
Yes	Renard	2010	Ecoscience	17	194-202
Yes	Renault	2005	Ecological Research	20	71-74
Yes	Retana	1994	Oikos	71	261-266
Yes	Retana	2004	Oikos	105	377-385
No	Retana	2012	Post-Fire Management and Restoration of Southern European Forests	24	151-170	review
No	Retana	2015	Ecology	96	2781-293	did not measure ant-seed interactions
Yes	Rey	2002	Functional Ecology	16	773-781
Yes	Rey	2007	Journal of Ecology	95	1381-1393
No	Reyes	1999	Insectes Sociaux	46	119-125	no ant-seed interaction
Yes	Reyes-Lopez	2001	Insectes Sociaux	48	118-124
Yes	Reyes-Lopez	2002	Sociobiology	39	123-128
Yes	Reyes-Lopez	2002	Sociobiology	39	475-484
No	Reyes-Lopez	2003	Acta Oecologica	24	195-202	did not measure ant-seed interaction
No	Rheindt	2004	Behavioral Ecology and Sociobiology	56	472-481	did not measure ant-seed interaction
No	Rice	1981	Australian Journal of Ecology	6	291-298	relationships too vague to include
No	Rice	1986	Ecology	67	1270-1274	no mention of ants
No	Richards	2009	Earth-Science Reviews	96	92-106	review
No	Richardson	2000	Biological Reviews	75	65-93	review
Yes	Rickert	2010	Austral Ecology	35	227-236
No	Ricketts	2008	Ecology Letters	11	499-515	no mention of ants
Yes	Rico-Gray	1996	Southwestern Naturalist
No	Riffell	1996	Landscape Ecology	11	157-168	did not directly measure ant-seed interactions
Yes	Rio-Casanova	2012	Sociobiology	59	49-65
No	Rios	2008	Oecologia	156	577-588	did not directly measure ant-seed interactions
No	Risch	1986	Ecology	67	1319-1327	think I already did this at least once before maybe twice
Yes	Rissing	1981	Sociobiology	9	149-152
Yes	Rissing	1982	Environmental Entomology	11	905-907
No	Rissing	1986	Oecologia	68	231-234	did not directly measure ant-seed interactions
Yes	Rissing	1987	Behavioral Ecology and Sociobiology	20	117-124
No	Rissing	1988	Ecology	69	809-813	no mention of seeds
Yes	Rissing	1988	Oecologia	75	362-366
No	Rissing	1989	Journal of Arid Environments	17	167-173	review ish
No	Rissing	1991	Insectes Sociaux	38	205-211	no mention of seed interactions
No	Roberts	1983	The Ohio Journal of Science	83	88-89	conference proceedings
Yes	Roberts	1986	Ecology	67	1046-1051
No	Robertson	2005	Austral Ecology	30	298-309	no mention of ants
No	Rockwood	1975	Biotropica	7	176-193	did not measure ant-seed interactions
No	Rockwood	1976	Ecology	57	48-61	did not measure ant-seed interactions
Yes	Rodgerson	1998	Ecology	79	1669-1677
No	Rodino	2009	Crop Science	49	2087-2099	no mention of ants or seed interactions
No	Rodriguez Zaragoza	2007	Applied Soil Ecology	37	81-87	did not measure ant-seed interactions
No	Rodriguez-Cabal	2009	Biology Letters	5	499-502	meta-analysis
Yes	Rodriguez-Cabal	2012	Biological Invasions	14	557-565
No	Rogers	2003	American Midland Naturalist	149	413-417	never mentioned ants or actual seed dispersal
Yes	Rojas	2000	Journal of Arid Environments	44	213-227
Yes	Rojas-Rousse	2006	Journal of Insect Science	6	8
No	Rokick	2000	Restoration Ecology	8	196-208	did not measure ant-seed interactions
No	Rovira	2002	Nordic Journal of Botany	22	727-740	did not directly measure ant-seed interactions
No	Rowles	2009	Austral Ecology	34	239-248	did not directly measure ant-seed interactions
Yes	Rowles	2009	Oecologia	158	709-716
Yes	Rudgers	2004	Ecology	85	192-205
Yes	Ruelas Inzunza	2015	Southwestern Naturalist	60	103-106
Yes	Ruhren	1996	American Journal of Botany	83	633-640
No	Ruhren	1999	Oecologia	119	227-230	no mention of ants
No	Ruhren	2003	Plant Ecology	166	189-198	no impact on seed set
Yes	Ruhren	2003	Journal of the Torrey Botanical Society	130	34-42
No	Ruiz-Jaen	2005	Forest Ecology and Management	218	159-173	theoretical, did not measure ant-seed interactions
No	Rundolf	2015	Nature	521	77-80	no mention of ant-seed interactions
No	Rust	2006	Journal of the Kansas Entomological Society	79	239-248	did not measure ant-seed interactions or even mention ants
No	Ruthrof	2004	Weed Technology	18	1376-1380	no mention of ants
No	Rwegasira	2015	Bulletin of Entomological Research	105	182-186	did not measure ant-seed interactions
Yes	Saba	2003	Journal of Arid Environments	53	115-124
No	Saeed	2016	Pest Management Science	72	1260-1267	no mention of ants
Yes	Sahai	2009	Flora	204	762-768
No	Sahli	2016	Pacific Science	70	309-322	results ambiguous
No	Sahoo	2014	Journal of Plant and Pest Science	1	101-109	review
No	Sainz-Borgo	2015	Entomological News	124	295-299	no mention of seeds
No	Sainz-Borgo	2016	Interciencia	41	119-126	did not measure ant-seed interactions
Yes	Salazar-Rojas	2012	Acta Oecologica	40	1-10
Yes	Samra	2014	Global Change Biology Bioenergy
Yes	Samson	1992	Oikos	65	61-80
Yes	Sanchez	2006	Plant Ecology	185	49-56
Yes	Sanchez-Lafuente	1999	Ecoscience	6	163-172
No	Sanchez-Pena	2005	Annals of the Entomological Society of America	98	151-164	review
Yes	Sanders	2000	Oecologia	125	436-443
Yes	Sanders	2002	Insectes Sociaux	49	371-379
Yes	Sanders	2003	Ecology	84	1024-1031
Yes	Sanders	2004	Ecological Entomology	29	632-637
Yes	Santamaria	2009	Sociobiology	53	517-541
Yes	Santana	2013	Journal of Tropical Ecology	29	71-80
Yes	Santana	2016	American Naturalist	188	E126-133
Yes	Santos Fonseca	2012	Acta Botanica Brasilica	26	481-492
No	Santos-Junior	2014	Sociobiology	61	43-51	did not measure ant-seed interactions
No	Santos-Oliveira	2006	Sociobiology	47	423-431	no ant-seed interactions
No	Saska	2014	Scientia Agriculturae Bohemica	45	85-92	no mention of ants
No	Saska	2015	Acta Societatis Zoologicae Bohemicae	79	121-125	no mention of ants
Yes	Sassi	2004	Austral Ecology	29	661-666
No	Sawyer	2000	Biotropica	32	291-298	no mention of ants
No	Schaachat	2015	Palaeogeography Palaeoclimatology Palaeoecology	440	830-847	did not measure ant-seed interacitons
No	Schaafsma	2016	Environmental Toxicology and Chemistry	35	295-302	no ant-seed interaction
No	Schaefer	2015	True Bugs (Heteroptera) of the Neotropics	2	515-535	review, no mention of ants
Yes	Schafer	2006	Animal Behaviour	71	815-822
No	Schatz	1995	Sociobiology	26	269-282	did not measure ant-seed interactions
No	Schilder	2004	Sociobiology	43	367-375	did not directly measure ant-seed interactions
No	Schipanski	2014	Agriculture Ecosystems and Environment	189	119-126	did not mention ants
No	Schleuning	2011	Plos ONE	6	e27785	did not measure ant-seed interactions
Yes	Schmasow	2016	Environmental Entomology	45	952-960
No	Schoning	2003	Bulletin of Insectology	56	41-50	did not measure ant-seed interactions, no mention of ants
Yes	Schoning	2004	Journal of Arid Environments	56	43-61
No	Schooley	2003	Journal of Arid Environments	53	183-196	did not measure ant-seed interactions
No	Schowalter	1986	Annual Review of Entomology	31	177-196	review
Yes	Schuetz	2008	Journal of Applied Entomology	132	295-305
No	Schupp	1988	Oecologia	76	525-530	did not directly measure ant-seed interactions
No	Schupp	1988	Oikos	51	71-78	did not directly measure ant-seed interactions
Yes	Schurch	2000	Oikos	88	6-12
Yes	Scott	2004	Biodiversity and Conservation	13	885-899
No	Scott	2012	Biological Control of Weeds in Australia		486-492	review
Yes	Seaman	2003	Journal of the Torrey Botanical Society	130	193-201
No	Sebastia	2008	Plant Ecology	199	77-88	did not directly measure ant-seed interactions
Yes	Segev	2012	Behavioral Ecology and Sociobiology	66	623-632
No	Segev	2014	Ecological Entomology	39	427-435	no specific ant-seed interactions measured
No	Segev	2015	Plos ONE	10	e0131314	did not directly measure ant-seed interactions
No	Segraves	2003	Ecology	84	2943-2951	excluded all predators, not just ants
No	Segraves	2008	Ecology	89	3215-3221	no mention of ants
No	Sekar	2016	Acta Oecologica	70	53-59	did not directly measure ant-seed interactions
No	Sells	2015	Pest Management Science	71	478-484	did not directly measure ant-seed interactions
No	Sempo	2004	Insectes Sociaux	51	48-54	did not measure ant-seed interactions
Yes	Servigne	2008	Insectes Sociaux	55	220-230
Yes	Servigne	2009	Arthropod-Plant Interactions	3	225-232
Yes	Servigne	2010	Ecological Research	25	663-672
No	Setterfield	2002	Journal of Applied Ecology	39	949-959	no mention of ants
No	Severino	2012	Seed Science and Technology	40	139-143	no mention of ant-seed interactions
No	Seymour	1999	Journal of Arid Environments	43	267-286	did not directly measure ant-seed interactions
No	Sharp	1960	Journal of Range Management	13	131-134	did not directly measure ant-seed interactions
No	Shay	2016	Pacific Science	70	409-429	did not mention ants or measure ant-seed interactions
No	Shearin	2008	Weed Science	56	442-450	no mention of ants
No	Shepherd	1998	Journal of Tropical Ecology	14	199-215	no mention of ants
Yes	Sheridan	1996	Journal of Insect Physiology	42	149-159
No	Shigyo	2006	Gene	366	256-265	did not mention ants or measure ant-seed interactions
No	Shin	2015	Journal of the Faculty of Agriculture Kyushu University	60	357-362	did not mention ants or measure ant-seed interactions
No	Shukla	2013	Applied Soil Ecology	71	15-23	did not directly measure ant-seed interactions
No	Shutler	1991	Canadian Journal of Zoology	69	1530-1533	did not find ant-seed interactions
Yes	Sidhu	2016	Environmental Entomology	45	420-426
No	Sieber	2004	Developmental Biology	273	321-334	did not mention ants or measure ant-seed interactions
No	Signh	1998	Crop Science	38	666-672	no mention of ants or ant-seed interactions
No	Signh	2010	Iv International Symposium on Cucurbits	871	279-282	no mention of ants, conference proceedings
Yes	Silva	2007	Revista Brasileira de Botanica	30	553-560
No	Silva	2009	Journal of Tropical Ecology	25	223-227	did not measure ant-seed interactions
No	Silva	2009	Neotropical Entomology	38	873-875	seed nesting only
No	Silva	2012	Journal of Tropical Ecology	28	361-368	no mention of seeds
No	Silva	2012	Neotropical Entomology	41	257-262	did not measure ant-seed interactions
No	Silva	2013	Entomological Experimental Applications	147	110-119	did not measure ant-seed interactions
No	Silva	2014	Biologia	69	750-755	did not mention ants or measure ant-seed interactions
No	Sindarovskaya	1997	Zhurnal Obshchei Biologii	58	76-80	did not directly measure ant-seed interactions
Yes	Singhal	2011	New Forests	42	85-100
Yes	Sinu	2012	Current Science	103	309-315
No	Sitzia	2007	Plant Ecology	188	235-252	did not directly measure ant-seed interactions
Yes	Skidmore	1988	Journal of Chemical Ecology	14	2185-2196
No	Skinner	2009	Bmc Plant Biology	9	1-20	did not mention ants or measure ant-seed interactions
Yes	Slingsby	1985	South African Journal of Botany	51	30-34
Yes	Smith	1986	American Journal of Botany	73	1416-1426
Yes	Smith	1989	Australian Journal of Ecology	14	247-250
Yes	Smith	1989	Ecology	70	1645-1648
Yes	Smith	2007	Behavioral Ecology and Sociobiology	61	1479-1487
Yes	Smith	2010	Functional Ecology	24	122-130
No	Smith	2011	Palaeogeography Palaeoclimatology Palaeoecology	308	383-394	fossil relationships
No	Smith	2016	Agriculture Ecosystems and Environment	216	269-273	no mention of ants
Yes	Snell	2008	Ecoscience	15	305-314
No	Sobrinho	1999	Crop Protection	18	539-541	did not directly measure ant-seed interactions
Yes	Sobrinho	2002	Sociobiology	39	353-368
No	Sobrinho	2015	Biodiversity in Ecosystems - Linking Structure and Function		51-83	did not directly measure ant-seed interactions
No	Solida	2010	Journal of Biological Research-Thessaloniki	13	3-12	did not directly measure ant-seed interactions
Yes	Solida	2011	Ecological Entomology	36	406-416
Yes	Solida	2015	Italian Journal of Zoology	82	224-230
No	Sorrells	2011	Journal of the Torrey Botanical Society	138	77-84	did not directly measure ant-seed interactions
No	Sosa	2010	Journal of Vegetation Science	21	597-605	did not directly measure ant-seed interactions
No	Sosnoskie	2013	Weed Science	61	283-288	systematics
No	Souza	2015	Acta Botanica Brasilica	29	473-477	no actual ants used
No	Souza da Mota Gomes	2008	Revista De Biologia Tropical	56	205-216	no mention of ants
No	Sparks	2014	Zootaxa	3893	489-529
No	Spasojevic	2014	Plant Ecology & Diversity	7	401-410	relationship of ant-seed too vague
Yes	Sprengelmeyer	2015	Plant Ecology	216	371-381
No	Srivastava	1956	Journal of Economic Entomology	49	329-333	no mention of seeds
Yes	Stanley	2013	Arthropod-Plant Interactions	7	59-67
No	Stanton	2003	American Naturalist	162	S10-S23	review
No	Stanton	2015	Journal of Chemical Ecology	41	689-395	did not measure ant-seed interactions
Yes	Steenberg	1969	Ecology	50	825-834
Yes	Stefani	2015	Plos ONE	10	e0131843
No	Steinbauer	2011	Crop Protection	30	814-825	did not measure ant-seed interactions
Yes	Steinberger	1991	Insectes Sociaux	38	241-250
No	Steyn	2002	Bothalia	32	201-210	did not find an ant-seed relationship
No	Steyn	2002	South African Journal of Botany	68	143-156	did not measure ant-seed interactions
No	Stokes	2006	Diversity and Distributions	12	593-600	theoretical and no mention of ants
No	Stoner	2012	Plos ONE	7	e39114	no mention of ants
No	Streitberger	2015	Acta Oecologica	68	43-49	did not measure ant-seed interactions
No	Stroud	2017	Soil & Tillage Research	165	11-15	did not measure ant-seed interactions
Yes	Stuble	2010	Biological Invasions	12	1661-1669
Yes	Stuble	2014	Perrj	2	e286
No	Stuhler	2016	Oecologia	181	463-473	did not mention ants
Yes	Styrsky	2010	Ecological Entomology	35	190-199
No	Suarez	1998	Ecology	79	2041-2056	did not directly test the ant-seed interactions
Yes	Suazo	2013	Journal of Arid Environments	88	165-174
Yes	Suetsugu	2015	Entomological Science	18	523-526
Yes	Suguira	2006	Plant Systematics and Evolution	258	17-26
No	Sullivan	2014	Urban Ecosystems	17	707-717	did not measure ant-seed interactions
No	Superina	2009	Journal of Arid Environments	73	683-686	did not measure ant-seed interactions
No	Suzuki	2010	Plant Species Biology	25	231-239	did not measure ant-seed interactions
No	Swift	2016	Conservation Genetics	17	1269-1284	did not directly measure ant-seed interactions
No	Szentesi	1991	Journal of Chemical Ecology	17	1557-1573	did not measure ant-seed interactions
Yes	Szentesi	2011	Arthropod-Plant Interactions	5	319-330
No	Szilagyi	2009	Ecology Letters	12	1306-1316	did not directly measure ant-seed interactions
No	Takahashi	2004	Journal of Ecology	92	778-785	no ant-seed interactions found
Yes	Takahashi	2012	Sociobiology	59	1401-1411
No	Takakura	2015	Population Ecology	57	307-319	did not directly measure ant-seed interactions
Yes	Taki	2009	Annals of Applied Biology	155	121-129
No	Tamme	2014	Ecology	95	505-513	meta-analysis
Yes	Tanaka	2015	Plos ONE	10	e0133677
Yes	Tanaka	2016	Evolutionary Ecology	30	943-952
Yes	Tanaka	2016	Plant Species Biology	31	11-18
No	Tanaka-Oda	2009	Journal of Forest Research	14	251-256	no mention of ants
Yes	Tasker	2011	Austral Ecology	36	755-766
Yes	Tavares	2016	Sociobiology	63	682-687
Yes	Taylor	1977	Behavioral Ecology and Sociobiology	2	147-168
Yes	Teixido	2011	Acta Oecologica	37	418-421
No	Tennant	1991	Journal of Entomological Science	26	450-465	no mention of seeds
No	Terborgh	2001	Science	294	1923-1926	did not measure ant-seed interactions
No	Terranella	1999	Southwestern Naturalist	44	382-384	did not measure ant-seed interactions
Yes	Tevis	1958	Ecology	39	695-704
No	Thapa	2011	Crop & Pasture Science	62	591-602	did not measure ant-seed interactions
Yes	Thies	2004	Oikos	104	362-376
No	Thompson	1981	American Naturalist	117	104-108	review paper
Yes	Thompson	2007	Urban Ecosystems	10	43-52
No	Thompson	2013	American Naturalist	182	E58-E72	did not measure ant-seed interactions
No	Thomson	2010	Journal of Ecology	98	1310-1318	did not measure ant-seed interactions
No	Thomson	2013	Biological Control	64	57-65	no mention of ants or seeds
Yes	Thomson	2016	Plos ONE	11	e0157632
No	Thornton	2001	Journal of Biogeography	28	1389-1408	no mention of ants
No	Tiano	1998	Acta Botanica neerlandica	47	299-312	no mention of ants
Yes	Timoteo	2016	Current Biology	26	910-915
Yes	Torra	2016	Weed Science	56	14-21
No	Tozer	2008	Journal of Applied Ecology	45	1152-1159	no mention of ants
No	Traba	2006	Journal of Vegetation Science	17	5-10	no mention of ant-seed interactions
Yes	Traniello	1991	Insectes Sociaux	38	121-127
Yes	Traveset	1994	Oikos	71	152-162
No	Traveset	2006	Trends in Ecology & Evolution	21	208-216	review
No	Traveset	2014	Annual Review of Ecology, Evolution, and Systematics	45	89-113	review
No	Trichard	2013	Basic and Applied Ecology	14	235-245	did not directly measure ant-seed interactions
No	Trichard	2014	Agriculture Ecosystems and Environment	188	40-47	no mention of ants
No	Tripet	2006	Insectes Sociaux	53	127-135	did not measure ant-seed interactions
Yes	Tschinkel	1998	Insectes Sociaux	45	385-410
No	Tschinkel	1999	Ecological Entomology	24	222-237	no direct interactions of ants and seeds
Yes	Tschinkel	1999	Annals of the Entomological Society of America	92	80-89
Yes	Tschinkel	2014	Plos ONE	9	e112981
Yes	Tschinkel	2015	Plos ONE	10	e0139922
Yes	Tschinkel	2016	Plos ONE	11	e01366907
Yes	Tschinkel	2017	Plos ONE	12	e0171419
No	Tuerke	2012	American Naturalist	179	124-131	did not measure ant-seed interactions
No	Tuller	2015	Revista De Biologia Tropical	63	149-1159	ant-seed interaction too vague
No	Turke	2010	Oecologia	163	681-693
No	Turke	2013	Plos ONE	8	e68788	no ant-seed interaction measured
Yes	Turnbull	1983	Southwestern Naturalist	28	289-293
Yes	Turner	2012	South African Journal of Botany	79	25-31
No	Turner	2013	12th Ieee International Conference on Trust, Security and Privacy		1216-1223	conference proceedings, computer algorithms
Yes	Turner	2013	Plos ONE	8	e71871
Yes	Uehara-Prado	2005	Sociobiology	45	915-923
No	Ukabi	2009	Journal of Arid Environments	73	907-911	did not directly measure ant-seed interactions
No	Underwood	2009	Environmental Entomology	38	325-332	did not directly measure ant-seed interactions
No	Underwood	2010	Journal of Insect Conservation	14	359-366	did not directly measure ant-seed interactions
No	Urbani	1991	Ethology Ecology and Evolution	1	75-79	could not find in journal
No	Urbani	1992	Ethology Ecology & Evolution	2	73-80	could not find in journal
Yes	Usnick	2000	Entomological News	111	201-205
Yes	Vale	2011	Plant Biology	13	51-61
Yes	Valentim	2007	Sociobiology	50	1051-1057
No	Valenzuela	2015	Austral Entomology	54	292-305	review, no mention of ants
Yes	Valone	2005	Ecological Entomology	30	116-121
No	van der Laat	2015	Weed Science	63	828-838	did not find ant-seed interactions
No	Van Houtan	2006	Ornitologia Neotropical	17	307-312	no mention of ant-seed interactions
No	Vander Wall	2005	Ecology	86	801-806	review
No	Vander Wall	2005	Seed Fate		297-314	review
Yes	Vander Wall	2005	Oecologia	145	282-287
No	Vander Wall	2016	Global Ecology and Biogeography	25	1377-1386	meta-analysis
No	Vanhellemont	2014	Flora	209	541-546	no mention of ants
Yes	Varela	2003	Journal of Tropical Ecology	19	91-94
Yes	Vasconcellos-Neto	2009	Acta Botanica Brasilica	23	1171-1179
Yes	Vasquez	1995	Ecography	18	403-409
No	Vassio	2012	Palaios	27	779-797	no mention of ants
Yes	Vayssieres	2015	Biocontrol Science and Technology	25	1359-1387
No	Vazquez	2009	Annals of Botany	103	1445-1457	review
No	Veech	2000	Oecologia	124	402-407	interaction too vague
Yes	Vega	2009	Annals of Botany	103	1065-1075
Yes	Velez	2016	Basic and Applied Ecology	17	145-154
No	Vellend	2000	American Journal of Botany	87	1517-1525	did not measure ant-seed interactions
No	Vellend	2003	Ecology	84	1067-1072	did not measure ant-seed interactions
No	Venugopal	2015	Journal of Economic Entomology	108	2231-2241	no mention of ants or ant-seed interactions
Yes	Vesprini	2003	Canadian Journal of Botany	81	24-27
No	Viegi	2013	Israel Journal of Plant Science	51	45-54	did not measure ant-seed interactions
No	Vieira	2009	Ciencia e Agrotechnologia	33	1931-1934	no mention of ants or ant-seed interactions
No	Vigni	1999	Acta Botanica Gallica	146	145-156	no mention of ants in particular, might be a review?
Yes	Villagra	2002	Austral Ecology	27	416-421
No	Vincent	2015	Australian Journal of Botany	63	484-496	never mentioned seed set influences
Yes	Vinson	1972	Annals of the Entomological Society of America	65	988
No	Vinson	2013	Insect Science	20	439-455	review
No	Vinyard	1980	Canadian Journal of Fisheries and Aquatic Sciences	37	2294-2299	not about seeds or ants
Yes	Vitou	2003	Proceedings of the XI International Symposium on Biological Control of Weeds		188-
No	Vlasakova	2008	Annals of Botany	102	295-304	did not directly measure ant-seed interactions
No	Vlieghe	2015	Ecological Entomology	40	42-49	did not measure ants or seeds or the interactions
Yes	Vogt	2002	Environmental Entomology	31	47-53
Yes	Vogt	2003	Journal of Entomological Science	38	696-698
No	Vorster	1994	African Entomology	2	175-179	could not find journal (interlibrary loan sent wrong thing)
No	Waesch	2009	Agriculture Ecosystems and Environment	129	457-464	did not directly measure ant-seed interactions
No	Wagner	1997	Journal of Ecology	85	83-93	no ant-seed interactions measured
Yes	Wagner	2000	American Journal of Botany	87	711-715
No	Wagner	2002	Evolutionary Ecology Research	4	293-305	did not measure ant-seed interactions
No	Wagner	2004	Soil Biology & Biochemistry	36	797-804	no mention of seeds
No	Wagner	2006	Soil Biology & Biochemistry	38	2593-2601	did not directly measure ant-seed interactions
No	Wagner	2010	Journal of Ecology	98	614-624	did not directly measure ant-seed interactions
No	Walker	2009	Botany-Botanique	87	223-230	did not directly measure ant-seed interactions
No	Wallace	1995	Oecologia	104	12-16	no mention of ants
No	Wallinger	2015	Bulletin of Entomological Research	105	728-735	no mention of ants
No	Walter	2007	Canadian Journal of Microbiology	53	45-55	no mention of ants
No	Walters	2005	South African Journal of Wildlife Research	35	191-199	did not directly measure ant-seed interactions
No	Wandrag	2010	17th Austalaisan Weeds Conference			conference proceedings
No	Wandrag	2013	Perspectives in Plant Ecology Evolution and Systematics	15	171-179	did not directly measure ant-seed interactions
No	Wang	1997	Austral Journal of Ecology	22	404-411	no mention of ants
No	Wang	2002	Proceedings of the 4th World Congress on Intelligent Control and Automation, 2002		66-70	algorith, no mention of seed or ant-seed interactions
Yes	Wang	2014	Journal of Animal Ecology	83	1149-1157
No	Wang	2015	Isme Journal	9	1793-1801	no mention of ants or seeds or their interactions
No	Wang	2016	Crop Protection	83	15-19	no mention of ants or seeds or their interactions
Yes	Warburg	1996	Israel Journal of Zoology	42	251-260
No	Warburg	1997	Journal of Arid Environments	36	671-676	did not measure ant-seed interactions
Yes	Warburg	2000	Annals of the Entomological Society of America	93	1095-1099
No	Ward	2011	Weed Science	59	76-81	no mention of ants
No	Ward	2014	Weed Science	62	555-562	no mention of ants
No	Wardle	2011	Ecology	92	645-656	did not directly measure ant-seed interactions
Yes	Warren	2010	Journal of Ecology	98	1178-1185
No	Warren	2011	Insectes Sociaux	58	505-512	did not measure ant-seed interactions
Yes	Warren	2011	Global Change Biology	17	2444-2454
No	Warren	2012	Environmental Entomology	41	463-468	no mention of ant-seed interaction
No	Warren	2012	Insectes Sociaux	59	215-221	did not measure ant-seed interactions
No	Warren	2013	Global Change Biology	19	2082-2088	did not directly measure ant-seed interactions
No	Warren	2014	Global Change Biology	17	2444-2454	did not directly measure ant-seed interactions
No	Warren	2014	Myrmecological News	20	129-140	review
Yes	Warren	2014	Journal of Ecology	102	486-495
No	Warren	2015	Biological Invasions	17	3153-3162	did not directly measure ant-seed interactions
Yes	Warren	2015	Ecosphere	6	218
Yes	Waser	1998	Journal of Insect Behavior	11	451-462
No	Waters	2010	The American Naturalist	176	501-510	no mention of ant-seed interaction
Yes	Watkinson	1989	Journal of Ecology	77	162-181
No	Webster	2008	Plant Ecology	199	43-54	did not measure ant-seed interactions
No	Weiblen	1995	Oecologia	102	211-219	no findings of ant-seed interactions
No	Weier	1995	Journal of Insect Physiology	41	321-327	no mention of seeds
Yes	Weier	1995	Behavioral Ecology and Sociobiology	36	291-300
Yes	Wenninger	2016	Insectes Sociaux	7	23
No	Wenny	2001	Evolutionary Ecology Research	3	51-74	review
Yes	Went	1972	BioScience	22	82-88
No	Westerman	2012	Arthropod-Plant Interactions	6	591-599	did not ID predator
No	Westoby	1991	Australian Journal of Ecology	16	445-455	review
No	Westphal	2003	Ecology Letters	6	961-965	no mention of ants
Yes	Wetterer	2001	Sociobiology	37	633-649
Yes	Wetterer	2002	Sociobiology	39	335-343
No	White	2009	Integrative and Comparative Biology	49	E323-E323	abstract
Yes	White	2009	Ecoscience	16	508-513
No	Whitehead	2011	Journal of Ecology	99	964-969	did not directly test ant-seed interactions
Yes	Whitford	1978	Ecology	59	185-189
Yes	Whitford	1981	The American Midland Naturalist	105	159-167
No	Whitford	1999	Environmental Monitoring and Assessment	54	143-171	did not directly test ant-seed interactions
Yes	Whitford	2007	Journal of Arid Environments	70	549-552	no mention of ant-seed interactions
No	Whitford	2008	Journal of Arid Environments	72	392-400	did not directly test ant-seed interactions
No	Whitford	2009	Sociobiology	53	549-558	fake seeds
No	Whitford	2012	Biology and Fertility of Soils	48	227-233	did not directly test ant-seed interactions
Yes	Whitney	2002	Austral Ecology	27	589-595
Yes	Whitney	2005	American Journal of Botany	92	859-867
No	Wiezik	2013	Biodiversity and Conservation	22	2305-2320	did not directly test ant-seed interactions
No	Wightman	1994	Agriculture Ecosystems and Environment	51	311-331	did not directly test ant-seed interactions
Yes	Wilby	2000	Oecologia	125	495-503
No	Wilby	2001	Oikos	92	436-444	did not directly test ant-seed interactions
No	Williams	2005	Journal of Ecology	93	1203-1213	no mention of ants, did not directly test ant-seed interactions
No	Willis	1992	African Journal of Ecology	30	322-334	did not measure ant-seed interactions
No	Willis	1996	Biodiversity and Conservation	5	55-73	no mention of ants, did not test ant-seed interactions
Yes	Willis	1997	Australian Journal of Botany	45	1009-1022
Yes	Willmer	1997	Nature	388	165-167
No	Willmer	2009	Functional Ecology	23	888-900	review
Yes	Willott	2000	Oecologia	125	35-44
Yes	Wilson	1989	Australian Journal of Ecology	14	235-240
No	Wilson	1999	Agriculture Ecosystems and Environment	75	13-30	review
No	Windsor	1996	Journal of Insect Behavior	9	353-367	did not measure ant-seed interactions
Yes	Windsor	1996	Journal of Tropical Ecology	12	835-842
No	Winkler	2007	Ecological Modelling	203	424-438	did not directly test ant-seed interactions
Yes	Wirth	1997	Journal of Tropical Ecology	13	741-757
No	Wissinger	2014	Journal of Arid Environments	104	96-105	no ant-seed interactions
Yes	Witt	2004	African Entomology	12	179-185
Yes	Witt	2004	African Entomology	12	223-230
No	Witte	2008	Naturwissenschaften	95	1049-1054	did not measure ant-seed interactions
No	Wolfe	1995	Israel Journal of Plant Sciences	43	325-337	did not measure ant-seed interactions
Yes	Wolff	1999	Oikos	84	443-452
No	Woods	2004	Journal of Tropical Forest Science	16	248-259	no ants mentioned
Yes	Worthy	2006	Journal of Ecology	94	1201-1213
Yes	Wu	2014	Journal of Economic Entomology	107	1758-1764
No	Wu	2016	Florida Entomologist	99	166-171	did not measure ant-seed interactions
No	Wynn	2014	Frontiers in Plant Science	5		no mention of ants
No	Xu	2015	Plos ONE	10	e0143040	no mention of ants
No	Xu	2016	Environmental Toxicity and Chemistry	35	311-321	no mention of ants, did not measure interactions with seeds
No	Xu	2017	Ecological Engineering	98	114-122	no mention of ants
No	Yamada	2014	Breeding Science	64	331	no mention of ants, did not measure interactions with seeds
Yes	Yamaguchi	1995	Insectes Sociaux	42	89-101
Yes	Yamamoto	2008	Acta Ethologica	11	55-65
No	Yamashiro	2008	Arthropod-Plant Interactions	2	1-8	did not directly test ant-seed interactions
Yes	Yang	2013	Oecologia	173	1451-1458
No	Yanoviak	2008	American Naturalist	171	536-544	did not measure ant-seed interactions
No	Yao	2008	Evolutionary Computation			algorithm, no measure of ant-seed interactions
Yes	Yates	1995	Austral Journal of Botany	43	145-155
No	Yates	1996	Australian Journal of Botany	44	283-296	no mention of ant-seed interaction
Yes	Yeaton	1991	American Naturalist	138	328-341
No	Yilmaz	2014	Sumarski List	138	583-592	no mention of ants
No	Yirgu	2015	African Entomology	23	280-285	no mention of ants
No	Yirgu	2016	Internation Journal of Tropical Insect Science	36	91-96	no mention of ants
Yes	Youngsteadt	2008	PNAS	105	4571-4575
Yes	Youngsteadt	2009	Plos ONE	4	e4335
No	Youngsteadt	2010	Plos ONE	5	e15822	did not test with real seeds
No	Yu	2001	Ecology	82	1761-1771	no mention of seeds, did not measure ant-seed interactions
No	Zago de Andrade	2014	Plant Ecology	215	1199-1209	no mention of ants
No	Zaller	2008	Agriculture Ecosystems and Environment	123	233-238	no mention of ants, did not measure ant-seed interactions
No	Zanini	2006	Plant Ecology	185	179-190	did not measure ant-seed interactions
Yes	Zelikova	2008	Acta Oecologica	34	155-162
Yes	Zelikova	2008	Journal of Tropical Ecology	24	309-316
Yes	Zelikova	2011	Ecosphere	2	UNSP 63
No	Zettler	2001	The American Midland Naturalist	146	444-446	no mention of ants
Yes	Zettler	2001	Biological Conservation	101	249-253
No	Zettler	2002	Annals of the Entomological Society of America	95	487-491	did not measure ant-seed interactions
No	Zettler	2010	American Biology Teacher	72	172-175	not original research (canned science projects)
No	Zhang	2012	2012 Ieee 36th Annual Computer Software and Applications Conference (Compsac),			Algorithms
Yes	Zhang	2012	Weed Science	52	70-78
Yes	Zhang	2015	Acta Entomologica Sinica	58	382-390
No	Zhang	2016	The Crop Journal	4	435-443
No	Zheng	2000	Biocontrol	45	223-243	no mention of ants
Yes	Zhou	2007	Journal of Heredity	98	317-324
Yes	Zhou	2015	Forest Ecology and Management	358	240-247
Yes	Zimmer	1998	Environmental Entomology	27	282-287
No	Zumajo-Cardona	2016	Molecular Biology and Evolution			no mention of ants
Yes	Zweiner	2012	Revista de Biologia Tropical	60	933-942

## Sheet: Table 2 Used Refs
Unique ID (id)	Reference ID (refid)	First Author	Year	Journal	Volume	Pages
1	1	Abdulla	2016	Journal of Applied Entomology	140	500-506
2	2	Abe	2016	Pacific Science	60	355-365
3	3	Abramsky	1983	Oecologia	57	328-332
4	4	Ackerman	2014	Biological Invasions	16	2435-2447
5	5	Adams	1983	Journal of Economic Entomology	76	1129-1132
6	6	Alba-Lynn	2010	Plant Ecology	210	291-301
7	6	Alba-Lynn	2010	Plant Ecology	210	291-301
8	6	Alba-Lynn	2010	Plant Ecology	210	291-301
9	6	Alba-Lynn	2010	Plant Ecology	210	291-301
10	6	Alba-Lynn	2010	Plant Ecology	210	291-301
11	6	Alba-Lynn	2010	Plant Ecology	210	291-301
12	7	Albert	2005	Acta Oecologica	28	213-220
13	8	Alcantara	2007	Evolutionary Ecology	21	411-430
14	8	Alcantara	2007	Evolutionary Ecology	21	411-430
15	8	Alcantara	2007	Evolutionary Ecology	21	411-430
16	8	Alcantara	2007	Evolutionary Ecology	21	411-430
17	8	Alcantara	2007	Evolutionary Ecology	21	411-430
18	8	Alcantara	2007	Evolutionary Ecology	21	411-430
19	8	Alcantara	2007	Evolutionary Ecology	21	411-430
20	9	Almeida	2013	Sociobiology	60	229-235
21	9	Almeida	2013	Sociobiology	60	229-235
22	9	Almeida	2013	Sociobiology	60	229-235
23	9	Almeida	2013	Sociobiology	60	229-235
24	9	Almeida	2013	Sociobiology	60	229-235
25	9	Almeida	2013	Sociobiology	60	229-235
26	9	Almeida	2013	Sociobiology	60	229-235
27	9	Almeida	2013	Sociobiology	60	229-235
28	9	Almeida	2013	Sociobiology	60	229-235
29	9	Almeida	2013	Sociobiology	60	229-235
30	9	Almeida	2013	Sociobiology	60	229-235
31	9	Almeida	2013	Sociobiology	60	229-235
32	9	Almeida	2013	Sociobiology	60	229-235
33	9	Almeida	2013	Sociobiology	60	229-235
34	9	Almeida	2013	Sociobiology	60	229-235
35	9	Almeida	2013	Sociobiology	60	229-235
36	9	Almeida	2013	Sociobiology	60	229-235
37	9	Almeida	2013	Sociobiology	60	229-235
38	9	Almeida	2013	Sociobiology	60	229-235
39	9	Almeida	2013	Sociobiology	60	229-235
40	9	Almeida	2013	Sociobiology	60	229-235
41	9	Almeida	2013	Sociobiology	60	229-235
42	9	Almeida	2013	Sociobiology	60	229-235
43	9	Almeida	2013	Sociobiology	60	229-235
44	9	Almeida	2013	Sociobiology	60	229-235
45	9	Almeida	2013	Sociobiology	60	229-235
46	9	Almeida	2013	Sociobiology	60	229-235
47	10	Alves-Silva	2016	Austral Ecology	41	263-272
48	10	Alves-Silva	2016	Austral Ecology	41	263-272
49	10	Alves-Silva	2016	Austral Ecology	41	263-272
50	11	Andersen	1985	Austral Ecology	10	381-390
51	11	Andersen	1985	Austral Ecology	10	381-390
52	11	Andersen	1985	Austral Ecology	10	381-390
53	11	Andersen	1985	Austral Ecology	10	381-390
54	11	Andersen	1985	Austral Ecology	10	381-390
55	11	Andersen	1985	Austral Ecology	10	381-390
56	12	Andersen	1987	Oikos	48	171-174
57	12	Andersen	1987	Oikos	48	171-174
58	13	Andersen	1988	Oecologia	75	507-511
59	13	Andersen	1988	Oecologia	75	507-511
60	13	Andersen	1988	Oecologia	75	507-511
61	14	Andersen	1998	Australian Journal of Ecology	23	483-491
62	14	Andersen	1998	Australian Journal of Ecology	23	483-491
63	14	Andersen	1998	Australian Journal of Ecology	23	483-491
64	14	Andersen	1998	Australian Journal of Ecology	23	483-491
65	14	Andersen	1998	Australian Journal of Ecology	23	483-491
66	14	Andersen	1998	Australian Journal of Ecology	23	483-491
67	14	Andersen	1998	Australian Journal of Ecology	23	483-491
68	14	Andersen	1998	Australian Journal of Ecology	23	483-491
69	14	Andersen	1998	Australian Journal of Ecology	23	483-491
70	14	Andersen	1998	Australian Journal of Ecology	23	483-491
71	14	Andersen	1998	Australian Journal of Ecology	23	483-491
72	14	Andersen	1998	Australian Journal of Ecology	23	483-491
73	14	Andersen	1998	Australian Journal of Ecology	23	483-491
74	14	Andersen	1998	Australian Journal of Ecology	23	483-491
75	14	Andersen	1998	Australian Journal of Ecology	23	483-491
76	14	Andersen	1998	Australian Journal of Ecology	23	483-491
77	14	Andersen	1998	Australian Journal of Ecology	23	483-491
78	14	Andersen	1998	Australian Journal of Ecology	23	483-491
79	14	Andersen	1998	Australian Journal of Ecology	23	483-491
80	14	Andersen	1998	Australian Journal of Ecology	23	483-491
81	14	Andersen	1998	Australian Journal of Ecology	23	483-491
82	14	Andersen	1998	Australian Journal of Ecology	23	483-491
83	14	Andersen	1998	Australian Journal of Ecology	23	483-491
84	14	Andersen	1998	Australian Journal of Ecology	23	483-491
85	14	Andersen	1998	Australian Journal of Ecology	23	483-491
86	14	Andersen	1998	Australian Journal of Ecology	23	483-491
87	14	Andersen	1998	Australian Journal of Ecology	23	483-491
88	14	Andersen	1998	Australian Journal of Ecology	23	483-491
89	14	Andersen	1998	Australian Journal of Ecology	23	483-491
90	15	Andersen	2000	Journal of Animal Ecology	69	975-984
91	15	Andersen	2000	Journal of Animal Ecology	69	975-984
92	15	Andersen	2000	Journal of Animal Ecology	69	975-984
93	15	Andersen	2000	Journal of Animal Ecology	69	975-984
94	15	Andersen	2000	Journal of Animal Ecology	69	975-984
95	15	Andersen	2000	Journal of Animal Ecology	69	975-984
96	15	Andersen	2000	Journal of Animal Ecology	69	975-984
97	15	Andersen	2000	Journal of Animal Ecology	69	975-984
98	15	Andersen	2000	Journal of Animal Ecology	69	975-984
99	15	Andersen	2000	Journal of Animal Ecology	69	975-984
100	15	Andersen	2000	Journal of Animal Ecology	69	975-984
101	15	Andersen	2000	Journal of Animal Ecology	69	975-984
102	15	Andersen	2000	Journal of Animal Ecology	69	975-984
103	15	Andersen	2000	Journal of Animal Ecology	69	975-984
104	15	Andersen	2000	Journal of Animal Ecology	69	975-984
105	15	Andersen	2000	Journal of Animal Ecology	69	975-984
106	15	Andersen	2000	Journal of Animal Ecology	69	975-984
107	15	Andersen	2000	Journal of Animal Ecology	69	975-984
108	15	Andersen	2000	Journal of Animal Ecology	69	975-984
109	15	Andersen	2000	Journal of Animal Ecology	69	975-984
110	15	Andersen	2000	Journal of Animal Ecology	69	975-984
111	15	Andersen	2000	Journal of Animal Ecology	69	975-984
112	15	Andersen	2000	Journal of Animal Ecology	69	975-984
113	15	Andersen	2000	Journal of Animal Ecology	69	975-984
114	15	Andersen	2000	Journal of Animal Ecology	69	975-984
115	15	Andersen	2000	Journal of Animal Ecology	69	975-984
116	15	Andersen	2000	Journal of Animal Ecology	69	975-984
117	15	Andersen	2000	Journal of Animal Ecology	69	975-984
118	15	Andersen	2000	Journal of Animal Ecology	69	975-984
119	15	Andersen	2000	Journal of Animal Ecology	69	975-984
120	15	Andersen	2000	Journal of Animal Ecology	69	975-984
121	15	Andersen	2000	Journal of Animal Ecology	69	975-984
122	15	Andersen	2000	Journal of Animal Ecology	69	975-984
123	15	Andersen	2000	Journal of Animal Ecology	69	975-984
124	15	Andersen	2000	Journal of Animal Ecology	69	975-984
125	15	Andersen	2000	Journal of Animal Ecology	69	975-984
126	15	Andersen	2000	Journal of Animal Ecology	69	975-984
127	15	Andersen	2000	Journal of Animal Ecology	69	975-984
128	15	Andersen	2000	Journal of Animal Ecology	69	975-984
129	15	Andersen	2000	Journal of Animal Ecology	69	975-984
130	15	Andersen	2000	Journal of Animal Ecology	69	975-984
131	15	Andersen	2000	Journal of Animal Ecology	69	975-984
132	15	Andersen	2000	Journal of Animal Ecology	69	975-984
133	15	Andersen	2000	Journal of Animal Ecology	69	975-984
134	15	Andersen	2000	Journal of Animal Ecology	69	975-984
135	15	Andersen	2000	Journal of Animal Ecology	69	975-984
136	15	Andersen	2000	Journal of Animal Ecology	69	975-984
137	15	Andersen	2000	Journal of Animal Ecology	69	975-984
138	15	Andersen	2000	Journal of Animal Ecology	69	975-984
139	15	Andersen	2000	Journal of Animal Ecology	69	975-984
140	15	Andersen	2000	Journal of Animal Ecology	69	975-984
141	15	Andersen	2000	Journal of Animal Ecology	69	975-984
142	15	Andersen	2000	Journal of Animal Ecology	69	975-984
143	15	Andersen	2000	Journal of Animal Ecology	69	975-984
144	15	Andersen	2000	Journal of Animal Ecology	69	975-984
145	15	Andersen	2000	Journal of Animal Ecology	69	975-984
146	15	Andersen	2000	Journal of Animal Ecology	69	975-984
147	15	Andersen	2000	Journal of Animal Ecology	69	975-984
148	15	Andersen	2000	Journal of Animal Ecology	69	975-984
149	15	Andersen	2000	Journal of Animal Ecology	69	975-984
150	15	Andersen	2000	Journal of Animal Ecology	69	975-984
151	15	Andersen	2000	Journal of Animal Ecology	69	975-984
152	15	Andersen	2000	Journal of Animal Ecology	69	975-984
153	15	Andersen	2000	Journal of Animal Ecology	69	975-984
154	15	Andersen	2000	Journal of Animal Ecology	69	975-984
155	15	Andersen	2000	Journal of Animal Ecology	69	975-984
156	15	Andersen	2000	Journal of Animal Ecology	69	975-984
157	15	Andersen	2000	Journal of Animal Ecology	69	975-984
158	15	Andersen	2000	Journal of Animal Ecology	69	975-984
159	15	Andersen	2000	Journal of Animal Ecology	69	975-984
160	15	Andersen	2000	Journal of Animal Ecology	69	975-984
161	15	Andersen	2000	Journal of Animal Ecology	69	975-984
162	15	Andersen	2000	Journal of Animal Ecology	69	975-984
163	15	Andersen	2000	Journal of Animal Ecology	69	975-984
164	15	Andersen	2000	Journal of Animal Ecology	69	975-984
165	15	Andersen	2000	Journal of Animal Ecology	69	975-984
166	15	Andersen	2000	Journal of Animal Ecology	69	975-984
167	15	Andersen	2000	Journal of Animal Ecology	69	975-984
168	15	Andersen	2000	Journal of Animal Ecology	69	975-984
169	15	Andersen	2000	Journal of Animal Ecology	69	975-984
170	15	Andersen	2000	Journal of Animal Ecology	69	975-984
171	15	Andersen	2000	Journal of Animal Ecology	69	975-984
172	15	Andersen	2000	Journal of Animal Ecology	69	975-984
173	15	Andersen	2000	Journal of Animal Ecology	69	975-984
174	15	Andersen	2000	Journal of Animal Ecology	69	975-984
175	15	Andersen	2000	Journal of Animal Ecology	69	975-984
176	15	Andersen	2000	Journal of Animal Ecology	69	975-984
177	15	Andersen	2000	Journal of Animal Ecology	69	975-984
178	15	Andersen	2000	Journal of Animal Ecology	69	975-984
179	15	Andersen	2000	Journal of Animal Ecology	69	975-984
180	15	Andersen	2000	Journal of Animal Ecology	69	975-984
181	15	Andersen	2000	Journal of Animal Ecology	69	975-984
182	15	Andersen	2000	Journal of Animal Ecology	69	975-984
183	15	Andersen	2000	Journal of Animal Ecology	69	975-984
184	15	Andersen	2000	Journal of Animal Ecology	69	975-984
185	15	Andersen	2000	Journal of Animal Ecology	69	975-984
186	15	Andersen	2000	Journal of Animal Ecology	69	975-984
187	15	Andersen	2000	Journal of Animal Ecology	69	975-984
188	15	Andersen	2000	Journal of Animal Ecology	69	975-984
189	15	Andersen	2000	Journal of Animal Ecology	69	975-984
190	15	Andersen	2000	Journal of Animal Ecology	69	975-984
191	15	Andersen	2000	Journal of Animal Ecology	69	975-984
192	15	Andersen	2000	Journal of Animal Ecology	69	975-984
193	15	Andersen	2000	Journal of Animal Ecology	69	975-984
194	15	Andersen	2000	Journal of Animal Ecology	69	975-984
195	15	Andersen	2000	Journal of Animal Ecology	69	975-984
196	15	Andersen	2000	Journal of Animal Ecology	69	975-984
197	15	Andersen	2000	Journal of Animal Ecology	69	975-984
198	15	Andersen	2000	Journal of Animal Ecology	69	975-984
199	15	Andersen	2000	Journal of Animal Ecology	69	975-984
200	15	Andersen	2000	Journal of Animal Ecology	69	975-984
201	15	Andersen	2000	Journal of Animal Ecology	69	975-984
202	15	Andersen	2000	Journal of Animal Ecology	69	975-984
203	15	Andersen	2000	Journal of Animal Ecology	69	975-984
204	15	Andersen	2000	Journal of Animal Ecology	69	975-984
205	15	Andersen	2000	Journal of Animal Ecology	69	975-984
206	15	Andersen	2000	Journal of Animal Ecology	69	975-984
207	15	Andersen	2000	Journal of Animal Ecology	69	975-984
208	15	Andersen	2000	Journal of Animal Ecology	69	975-984
209	15	Andersen	2000	Journal of Animal Ecology	69	975-984
210	15	Andersen	2000	Journal of Animal Ecology	69	975-984
211	15	Andersen	2000	Journal of Animal Ecology	69	975-984
212	15	Andersen	2000	Journal of Animal Ecology	69	975-984
213	15	Andersen	2000	Journal of Animal Ecology	69	975-984
214	15	Andersen	2000	Journal of Animal Ecology	69	975-984
215	15	Andersen	2000	Journal of Animal Ecology	69	975-984
216	15	Andersen	2000	Journal of Animal Ecology	69	975-984
217	15	Andersen	2000	Journal of Animal Ecology	69	975-984
218	15	Andersen	2000	Journal of Animal Ecology	69	975-984
219	15	Andersen	2000	Journal of Animal Ecology	69	975-984
220	15	Andersen	2000	Journal of Animal Ecology	69	975-984
221	15	Andersen	2000	Journal of Animal Ecology	69	975-984
222	15	Andersen	2000	Journal of Animal Ecology	69	975-984
223	15	Andersen	2000	Journal of Animal Ecology	69	975-984
224	15	Andersen	2000	Journal of Animal Ecology	69	975-984
225	15	Andersen	2000	Journal of Animal Ecology	69	975-984
226	15	Andersen	2000	Journal of Animal Ecology	69	975-984
227	15	Andersen	2000	Journal of Animal Ecology	69	975-984
228	15	Andersen	2000	Journal of Animal Ecology	69	975-984
229	15	Andersen	2000	Journal of Animal Ecology	69	975-984
230	15	Andersen	2000	Journal of Animal Ecology	69	975-984
231	15	Andersen	2000	Journal of Animal Ecology	69	975-984
232	16	Anderson	2001	Journal of Arid Environments	49	343-355
233	17	Andrew	1986	Biotropica	18	344-349
234	18	Aranda-Rickert	2011	Entomologia Experimentalis Et Applicata	139	91-102
235	18	Aranda-Rickert	2011	Entomologia Experimentalis Et Applicata	139	91-102
236	18	Aranda-Rickert	2011	Entomologia Experimentalis Et Applicata	139	91-102
237	18	Aranda-Rickert	2011	Entomologia Experimentalis Et Applicata	139	91-102
238	18	Aranda-Rickert	2011	Entomologia Experimentalis Et Applicata	139	91-102
239	18	Aranda-Rickert	2011	Entomologia Experimentalis Et Applicata	139	91-102
240	18	Aranda-Rickert	2011	Entomologia Experimentalis Et Applicata	139	91-102
241	18	Aranda-Rickert	2011	Entomologia Experimentalis Et Applicata	139	91-102
242	18	Aranda-Rickert	2011	Entomologia Experimentalis Et Applicata	139	91-102
243	18	Aranda-Rickert	2011	Entomologia Experimentalis Et Applicata	139	91-102
244	19	Aranda-Rickert	2012	Arthropod-Plant Interactions	6	297-306
245	19	Aranda-Rickert	2012	Arthropod-Plant Interactions	6	297-306
246	19	Aranda-Rickert	2012	Arthropod-Plant Interactions	6	297-306
247	19	Aranda-Rickert	2012	Arthropod-Plant Interactions	6	297-306
248	19	Aranda-Rickert	2012	Arthropod-Plant Interactions	6	297-306
249	19	Aranda-Rickert	2012	Arthropod-Plant Interactions	6	297-306
250	19	Aranda-Rickert	2012	Arthropod-Plant Interactions	6	297-306
251	20	Araujo	2006	Neotropical Entomology	35	159-164
252	21	Arnan	2010	Insectes Sociaux	57	421-430
253	21	Arnan	2010	Insectes Sociaux	57	421-430
254	21	Arnan	2010	Insectes Sociaux	57	421-430
255	21	Arnan	2010	Insectes Sociaux	57	421-430
256	21	Arnan	2010	Insectes Sociaux	57	421-430
257	21	Arnan	2010	Insectes Sociaux	57	421-430
258	21	Arnan	2010	Insectes Sociaux	57	421-430
259	21	Arnan	2010	Insectes Sociaux	57	421-430
260	21	Arnan	2010	Insectes Sociaux	57	421-430
261	21	Arnan	2010	Insectes Sociaux	57	421-430
262	21	Arnan	2010	Insectes Sociaux	57	421-430
263	21	Arnan	2010	Insectes Sociaux	57	421-430
264	21	Arnan	2010	Insectes Sociaux	57	421-430
265	22	Arnan	2010	Plant Biology	12	842-852
266	23	Arnan	2011	Behavioral Ecology and Sociobiology	65	1181-1890
267	24	Arnan	2011	Oecologia	167	1027-1039
268	24	Arnan	2011	Oecologia	167	1027-1039
269	25	Aronne	1994	New Phytologist	127	781-788
270	25	Aronne	1994	New Phytologist	127	781-788
271	25	Aronne	1994	New Phytologist	127	781-788
272	25	Aronne	1994	New Phytologist	127	781-788
273	25	Aronne	1994	New Phytologist	127	781-788
274	25	Aronne	1994	New Phytologist	127	781-788
275	26	Ashmann	2000	Ecology	81	2577-2591
276	27	Ashmann	2005	American Journal of Botany	92	891-895
277	27	Ashmann	2005	American Journal of Botany	92	891-895
278	27	Ashmann	2005	American Journal of Botany	92	891-895
279	28	Ashton	1979	Australian Journal of Ecology	4	265-277
280	28	Ashton	1979	Australian Journal of Ecology	4	265-277
281	28	Ashton	1979	Australian Journal of Ecology	4	265-277
282	28	Ashton	1979	Australian Journal of Ecology	4	265-277
283	28	Ashton	1979	Australian Journal of Ecology	4	265-277
284	29	Atanackovic	2015	Weed Biology and Management	15	122-131
285	29	Atanackovic	2015	Weed Biology and Management	15	122-131
286	30	Auld	1986	Australian Journal of Ecology	11	235-254
287	30	Auld	1986	Australian Journal of Ecology	11	235-254
288	30	Auld	1986	Australian Journal of Ecology	11	235-254
289	31	Auld	1999	Plant Ecology	144	201-213
290	31	Auld	1999	Plant Ecology	144	201-213
291	31	Auld	1999	Plant Ecology	144	201-213
292	31	Auld	1999	Plant Ecology	144	201-213
293	31	Auld	1999	Plant Ecology	144	201-213
294	31	Auld	1999	Plant Ecology	144	201-213
295	31	Auld	1999	Plant Ecology	144	201-213
296	31	Auld	1999	Plant Ecology	144	201-213
297	31	Auld	1999	Plant Ecology	144	201-213
298	31	Auld	1999	Plant Ecology	144	201-213
299	31	Auld	1999	Plant Ecology	144	201-213
300	31	Auld	1999	Plant Ecology	144	201-213
301	31	Auld	1999	Plant Ecology	144	201-213
302	31	Auld	1999	Plant Ecology	144	201-213
303	32	Auld	2009	Austral Ecology	34	351-356
304	32	Auld	2009	Austral Ecology	34	351-356
305	32	Auld	2009	Austral Ecology	34	351-356
306	32	Auld	2009	Austral Ecology	34	351-356
307	32	Auld	2009	Austral Ecology	34	351-356
308	32	Auld	2009	Austral Ecology	34	351-356
309	33	Avgar	2008	Ecology Letters	11	224-234
310	33	Avgar	2008	Ecology Letters	11	224-234
311	34	Azcárate	2003	Insectes Sociaux	50	120-126
312	34	Azcárate	2003	Insectes Sociaux	50	120-126
313	34	Azcárate	2003	Insectes Sociaux	50	120-126
314	34	Azcárate	2003	Insectes Sociaux	50	120-126
315	35	Azcárate	2005	Functional Ecology	19	273-283
316	35	Azcárate	2005	Functional Ecology	19	273-283
317	35	Azcárate	2005	Functional Ecology	19	273-283
318	35	Azcárate	2005	Functional Ecology	19	273-283
319	35	Azcárate	2005	Functional Ecology	19	273-283
320	35	Azcárate	2005	Functional Ecology	19	273-283
321	35	Azcárate	2005	Functional Ecology	19	273-283
322	35	Azcárate	2005	Functional Ecology	19	273-283
323	35	Azcárate	2005	Functional Ecology	19	273-283
324	35	Azcárate	2005	Functional Ecology	19	273-283
325	35	Azcárate	2005	Functional Ecology	19	273-283
326	35	Azcárate	2005	Functional Ecology	19	273-283
327	36	Azcárate	2007	Journal of Vegetation Science	18	103-110
328	37	Azcárate	2010	Seed Science Research	20	179-188
329	38	Azcárate	2012	Insect Conservation and Diversity	5	279-288
330	38	Azcárate	2012	Insect Conservation and Diversity	5	279-288
331	38	Azcárate	2012	Insect Conservation and Diversity	5	279-288
332	38	Azcárate	2012	Insect Conservation and Diversity	5	279-288
333	38	Azcárate	2012	Insect Conservation and Diversity	5	279-288
334	38	Azcárate	2012	Insect Conservation and Diversity	5	279-288
335	38	Azcárate	2012	Insect Conservation and Diversity	5	279-288
336	39	Bale	2003	Southeastern Naturalist	2	609-614
337	39	Bale	2003	Southeastern Naturalist	2	609-614
338	39	Bale	2003	Southeastern Naturalist	2	609-614
339	40	Banks	1967	Annals of Applied Biology	60	445-453
340	41	Baraibar	2009	Journal of Applied Ecology	46	380-387
341	42	Baraibar	2011	Biological Control	56	85-90
342	42	Baraibar	2011	Biological Control	56	85-90
343	43	Baraibar	2011	Crop Protection	30	1144-1148
344	43	Baraibar	2011	Crop Protection	30	1144-1148
345	43	Baraibar	2011	Crop Protection	30	1144-1148
346	44	Barbera	2006	Journal of Arid Environments	67	701-714
347	45	Barnett	2015	Biological Journal of the Linnean Society	114	260-273
348	46	Barroso	2013	Insectes Sociaux	60	75-86
349	46	Barroso	2013	Insectes Sociaux	60	75-86
350	46	Barroso	2013	Insectes Sociaux	60	75-86
351	46	Barroso	2013	Insectes Sociaux	60	75-86
352	46	Barroso	2013	Insectes Sociaux	60	75-86
353	46	Barroso	2013	Insectes Sociaux	60	75-86
354	46	Barroso	2013	Insectes Sociaux	60	75-86
355	46	Barroso	2013	Insectes Sociaux	60	75-86
356	46	Barroso	2013	Insectes Sociaux	60	75-86
357	46	Barroso	2013	Insectes Sociaux	60	75-86
358	46	Barroso	2013	Insectes Sociaux	60	75-86
359	46	Barroso	2013	Insectes Sociaux	60	75-86
360	47	Barton	1986	Ecology	67	495-504
361	48	Bas	2007	Sociobiology	50	101-111
362	48	Bas	2007	Sociobiology	50	101-111
363	48	Bas	2007	Sociobiology	50	101-111
364	48	Bas	2007	Sociobiology	50	101-111
365	48	Bas	2007	Sociobiology	50	101-111
366	48	Bas	2007	Sociobiology	50	101-111
367	48	Bas	2007	Sociobiology	50	101-111
368	48	Bas	2007	Sociobiology	50	101-111
369	48	Bas	2007	Sociobiology	50	101-111
370	48	Bas	2007	Sociobiology	50	101-111
371	48	Bas	2007	Sociobiology	50	101-111
372	48	Bas	2007	Sociobiology	50	101-111
373	48	Bas	2007	Sociobiology	50	101-111
374	48	Bas	2007	Sociobiology	50	101-111
375	48	Bas	2007	Sociobiology	50	101-111
376	48	Bas	2007	Sociobiology	50	101-111
377	48	Bas	2007	Sociobiology	50	101-111
378	48	Bas	2007	Sociobiology	50	101-111
379	48	Bas	2007	Sociobiology	50	101-111
380	48	Bas	2007	Sociobiology	50	101-111
381	48	Bas	2007	Sociobiology	50	101-111
382	48	Bas	2007	Sociobiology	50	101-111
383	48	Bas	2007	Sociobiology	50	101-111
384	48	Bas	2007	Sociobiology	50	101-111
385	49	Bas	2009	Acta Oecologica	35	380-384
386	49	Bas	2009	Acta Oecologica	35	380-384
387	49	Bas	2009	Acta Oecologica	35	380-384
388	49	Bas	2009	Acta Oecologica	35	380-384
389	49	Bas	2009	Acta Oecologica	35	380-384
390	49	Bas	2009	Acta Oecologica	35	380-384
391	49	Bas	2009	Acta Oecologica	35	380-384
392	49	Bas	2009	Acta Oecologica	35	380-384
393	49	Bas	2009	Acta Oecologica	35	380-384
394	49	Bas	2009	Acta Oecologica	35	380-384
395	49	Bas	2009	Acta Oecologica	35	380-384
396	49	Bas	2009	Acta Oecologica	35	380-384
397	49	Bas	2009	Acta Oecologica	35	380-384
398	49	Bas	2009	Acta Oecologica	35	380-384
399	49	Bas	2009	Acta Oecologica	35	380-384
400	49	Bas	2009	Acta Oecologica	35	380-384
401	49	Bas	2009	Acta Oecologica	35	380-384
402	50	Bastida	2009	Plant Biology	11	46-56
403	50	Bastida	2009	Plant Biology	11	46-56
404	50	Bastida	2009	Plant Biology	11	46-56
405	50	Bastida	2009	Plant Biology	11	46-56
406	50	Bastida	2009	Plant Biology	11	46-56
407	51	Battacharya	2004	Annales Botanici Fennici	41	385-392
408	52	Beattie	1979	Castanea	44	177-186
409	52	Beattie	1979	Castanea	44	177-186
410	52	Beattie	1979	Castanea	44	177-186
411	52	Beattie	1979	Castanea	44	177-186
412	52	Beattie	1979	Castanea	44	177-186
413	52	Beattie	1979	Castanea	44	177-186
414	52	Beattie	1979	Castanea	44	177-186
415	52	Beattie	1979	Castanea	44	177-186
416	52	Beattie	1979	Castanea	44	177-186
417	52	Beattie	1979	Castanea	44	177-186
418	52	Beattie	1979	Castanea	44	177-186
419	52	Beattie	1979	Castanea	44	177-186
420	53	Beattie	1981	Ecology	62	107-115
421	53	Beattie	1981	Ecology	62	107-115
422	53	Beattie	1981	Ecology	62	107-115
423	53	Beattie	1981	Ecology	62	107-115
424	53	Beattie	1981	Ecology	62	107-115
425	53	Beattie	1981	Ecology	62	107-115
426	53	Beattie	1981	Ecology	62	107-115
427	53	Beattie	1981	Ecology	62	107-115
428	53	Beattie	1981	Ecology	62	107-115
429	53	Beattie	1981	Ecology	62	107-115
430	53	Beattie	1981	Ecology	62	107-115
431	53	Beattie	1981	Ecology	62	107-115
432	53	Beattie	1981	Ecology	62	107-115
433	53	Beattie	1981	Ecology	62	107-115
434	53	Beattie	1981	Ecology	62	107-115
435	53	Beattie	1981	Ecology	62	107-115
436	53	Beattie	1981	Ecology	62	107-115
437	53	Beattie	1981	Ecology	62	107-115
438	53	Beattie	1981	Ecology	62	107-115
439	53	Beattie	1981	Ecology	62	107-115
440	53	Beattie	1981	Ecology	62	107-115
441	53	Beattie	1981	Ecology	62	107-115
442	53	Beattie	1981	Ecology	62	107-115
443	53	Beattie	1981	Ecology	62	107-115
444	53	Beattie	1981	Ecology	62	107-115
445	54	Beaumont	2009	Acta Oecologica	35	429-436
446	54	Beaumont	2009	Acta Oecologica	35	429-436
447	54	Beaumont	2009	Acta Oecologica	35	429-436
448	55	Beaumont	2011	Austral Ecology	36	767-778
449	55	Beaumont	2011	Austral Ecology	36	767-778
450	55	Beaumont	2011	Austral Ecology	36	767-778
451	55	Beaumont	2011	Austral Ecology	36	767-778
452	55	Beaumont	2011	Austral Ecology	36	767-778
453	55	Beaumont	2011	Austral Ecology	36	767-778
454	55	Beaumont	2011	Austral Ecology	36	767-778
455	55	Beaumont	2011	Austral Ecology	36	767-778
456	56	Beaumont	2013	Oecologia	172	791-803
457	56	Beaumont	2013	Oecologia	172	791-803
458	56	Beaumont	2013	Oecologia	172	791-803
459	56	Beaumont	2013	Oecologia	172	791-803
460	56	Beaumont	2013	Oecologia	172	791-803
461	56	Beaumont	2013	Oecologia	172	791-803
462	56	Beaumont	2013	Oecologia	172	791-803
463	56	Beaumont	2013	Oecologia	172	791-803
464	56	Beaumont	2013	Oecologia	172	791-803
465	56	Beaumont	2013	Oecologia	172	791-803
466	57	Bebawi	2004	Australian Journal of Experimental Agriculture	44	1157-1164
467	58	Bebawi	2012	Rangeland Journal	34	429-438
468	59	Becklin	2011	American Journal of Botany	98	1299-1308
469	60	Belchior	2012	Arthropod-Plant Interactions	6	571-582
470	60	Belchior	2012	Arthropod-Plant Interactions	6	571-582
471	60	Belchior	2012	Arthropod-Plant Interactions	6	571-582
472	60	Belchior	2012	Arthropod-Plant Interactions	6	571-582
473	60	Belchior	2012	Arthropod-Plant Interactions	6	571-582
474	60	Belchior	2012	Arthropod-Plant Interactions	6	571-582
475	60	Belchior	2012	Arthropod-Plant Interactions	6	571-582
476	60	Belchior	2012	Arthropod-Plant Interactions	6	571-582
477	60	Belchior	2012	Arthropod-Plant Interactions	6	571-582
478	60	Belchior	2012	Arthropod-Plant Interactions	6	571-582
479	61	Berg	1966	American Journal of Botany	53	61-73
480	61	Berg	1966	American Journal of Botany	53	61-73
481	61	Berg	1966	American Journal of Botany	53	61-73
482	61	Berg	1966	American Journal of Botany	53	61-73
483	62	Berg	1975	Australian Journal of Botany	23	475-508
484	62	Berg	1975	Australian Journal of Botany	23	475-508
485	62	Berg	1975	Australian Journal of Botany	23	475-508
486	62	Berg	1975	Australian Journal of Botany	23	475-508
487	62	Berg	1975	Australian Journal of Botany	23	475-508
488	62	Berg	1975	Australian Journal of Botany	23	475-508
489	62	Berg	1975	Australian Journal of Botany	23	475-508
490	62	Berg	1975	Australian Journal of Botany	23	475-508
491	62	Berg	1975	Australian Journal of Botany	23	475-508
492	62	Berg	1975	Australian Journal of Botany	23	475-508
493	62	Berg	1975	Australian Journal of Botany	23	475-508
494	62	Berg	1975	Australian Journal of Botany	23	475-508
495	62	Berg	1975	Australian Journal of Botany	23	475-508
496	62	Berg	1975	Australian Journal of Botany	23	475-508
497	62	Berg	1975	Australian Journal of Botany	23	475-508
498	62	Berg	1975	Australian Journal of Botany	23	475-508
499	62	Berg	1975	Australian Journal of Botany	23	475-508
500	62	Berg	1975	Australian Journal of Botany	23	475-508
501	62	Berg	1975	Australian Journal of Botany	23	475-508
502	62	Berg	1975	Australian Journal of Botany	23	475-508
503	62	Berg	1975	Australian Journal of Botany	23	475-508
504	62	Berg	1975	Australian Journal of Botany	23	475-508
505	62	Berg	1975	Australian Journal of Botany	23	475-508
506	62	Berg	1975	Australian Journal of Botany	23	475-508
507	62	Berg	1975	Australian Journal of Botany	23	475-508
508	62	Berg	1975	Australian Journal of Botany	23	475-508
509	62	Berg	1975	Australian Journal of Botany	23	475-508
510	62	Berg	1975	Australian Journal of Botany	23	475-508
511	62	Berg	1975	Australian Journal of Botany	23	475-508
512	62	Berg	1975	Australian Journal of Botany	23	475-508
513	62	Berg	1975	Australian Journal of Botany	23	475-508
514	62	Berg	1975	Australian Journal of Botany	23	475-508
515	62	Berg	1975	Australian Journal of Botany	23	475-508
516	62	Berg	1975	Australian Journal of Botany	23	475-508
517	62	Berg	1975	Australian Journal of Botany	23	475-508
518	63	Berg-Binder	2012	Oecologia	169	763-772
519	64	Bernadou	2011	Behavioral Ecology and Sociobiology	65	1763-1771
520	65	Bernstein	1975	Ecology	56	213-219
521	65	Bernstein	1975	Ecology	56	213-219
522	65	Bernstein	1975	Ecology	56	213-219
523	66	Bieber	2013	Ecoscience	20	85-89
524	66	Bieber	2013	Ecoscience	20	85-89
525	66	Bieber	2013	Ecoscience	20	85-89
526	66	Bieber	2013	Ecoscience	20	85-89
527	66	Bieber	2013	Ecoscience	20	85-89
528	66	Bieber	2013	Ecoscience	20	85-89
529	66	Bieber	2013	Ecoscience	20	85-89
530	66	Bieber	2013	Ecoscience	20	85-89
531	66	Bieber	2013	Ecoscience	20	85-89
532	66	Bieber	2013	Ecoscience	20	85-89
533	66	Bieber	2013	Ecoscience	20	85-89
534	66	Bieber	2013	Ecoscience	20	85-89
535	66	Bieber	2013	Ecoscience	20	85-89
536	66	Bieber	2013	Ecoscience	20	85-89
537	66	Bieber	2013	Ecoscience	20	85-89
538	66	Bieber	2013	Ecoscience	20	85-89
539	66	Bieber	2013	Ecoscience	20	85-89
540	66	Bieber	2013	Ecoscience	20	85-89
541	66	Bieber	2013	Ecoscience	20	85-89
542	66	Bieber	2013	Ecoscience	20	85-89
543	66	Bieber	2013	Ecoscience	20	85-89
544	66	Bieber	2013	Ecoscience	20	85-89
545	66	Bieber	2013	Ecoscience	20	85-89
546	67	Billick	2005	Annals of the Entomological Society of America	98	491-495
547	68	Birthisel	2015	Weed Science	63	916-927
548	68	Birthisel	2015	Weed Science	63	916-927
549	69	Blancafort	2005	Acta Oecologica	28	49-55
550	69	Blancafort	2005	Acta Oecologica	28	49-55
551	70	Boeken	2006	Ecosystems	9	119-127
552	71	Bohning-Gaes	1999	Ecology	80	821-823
553	71	Bohning-Gaes	1999	Ecology	80	821-823
554	72	Bologna	2015	Plos ONE	10	e0139365
555	73	Bond	1983	South African Journal of Science	79	231-233
556	73	Bond	1983	South African Journal of Science	79	231-233
557	73	Bond	1983	South African Journal of Science	79	231-233
558	73	Bond	1983	South African Journal of Science	79	231-233
559	73	Bond	1983	South African Journal of Science	79	231-233
560	73	Bond	1983	South African Journal of Science	79	231-233
561	73	Bond	1983	South African Journal of Science	79	231-233
562	73	Bond	1983	South African Journal of Science	79	231-233
563	74	Bond	1984	Ecology	65	1031-1037
564	74	Bond	1984	Ecology	65	1031-1037
565	74	Bond	1984	Ecology	65	1031-1037
566	74	Bond	1984	Ecology	65	1031-1037
567	74	Bond	1984	Ecology	65	1031-1037
568	75	Bond	1985	African Zoology	20	150-154
569	75	Bond	1985	African Zoology	20	150-154
570	75	Bond	1985	South African Journal of Zoology	20	150-154
571	75	Bond	1985	South African Journal of Zoology	20	150-154
572	75	Bond	1985	South African Journal of Zoology	20	150-154
573	75	Bond	1985	South African Journal of Zoology	20	150-154
574	75	Bond	1985	South African Journal of Zoology	20	150-154
575	75	Bond	1985	South African Journal of Zoology	20	150-154
576	75	Bond	1985	South African Journal of Zoology	20	150-154
577	75	Bond	1985	South African Journal of Zoology	20	150-154
578	76	Bond	1989	Oecologia	81	412-417
579	77	Bono	2002	Insectes Sociaux	49	320-325
580	78	Bossard	1990	Ecology	71	2370-2371
581	79	Bossard	1991	The American Midland Naturalist	126	42748
582	79	Bossard	1991	The American Midland Naturalist	126	42748
583	79	Bossard	1991	The American Midland Naturalist	126	42748
584	79	Bossard	1991	The American Midland Naturalist	126	42748
585	79	Bossard	1991	The American Midland Naturalist	126	42748
586	79	Bossard	1991	The American Midland Naturalist	126	42748
587	80	Bottcher	2014	Journal of Tropical Ecology	30	621-624
588	81	Bottcher	2016	Environmental Entomology	45	930-937
589	81	Bottcher	2016	Environmental Entomology	45	930-937
590	82	Boulay	2005	Oecologia	144	72-79
591	83	Boulay	2006	Chemoecology	16	1-7
592	83	Boulay	2006	Chemoecology	16	1-7
593	83	Boulay	2006	Chemoecology	16	1-7
594	84	Boulay	2007	Naturwissenschaften	94	242-246
595	84	Boulay	2007	Naturwissenschaften	94	242-246
596	84	Boulay	2007	Naturwissenschaften	94	242-246
597	84	Boulay	2007	Naturwissenschaften	94	242-246
598	85	Boulay	2007	Proceedings of the Royal Society B	274	2515-2522
599	85	Boulay	2007	Proceedings of the Royal Society B	274	2515-2522
600	85	Boulay	2007	Proceedings of the Royal Society B	274	2515-2522
601	85	Boulay	2007	Proceedings of the Royal Society B	274	2515-2522
602	85	Boulay	2007	Proceedings of the Royal Society B	274	2515-2522
603	85	Boulay	2007	Proceedings of the Royal Society B	274	2515-2522
604	85	Boulay	2007	Proceedings of the Royal Society B	274	2515-2522
605	85	Boulay	2007	Proceedings of the Royal Society B	274	2515-2522
606	85	Boulay	2007	Proceedings of the Royal Society B	274	2515-2522
607	85	Boulay	2007	Proceedings of the Royal Society B	274	2515-2522
608	85	Boulay	2007	Proceedings of the Royal Society B	274	2515-2522
609	85	Boulay	2007	Proceedings of the Royal Society B	274	2515-2522
610	85	Boulay	2007	Proceedings of the Royal Society B	274	2515-2522
611	85	Boulay	2007	Proceedings of the Royal Society B	274	2515-2522
612	85	Boulay	2007	Proceedings of the Royal Society B	274	2515-2522
613	85	Boulay	2007	Proceedings of the Royal Society B	274	2515-2522
614	85	Boulay	2007	Proceedings of the Royal Society B	274	2515-2522
615	85	Boulay	2007	Proceedings of the Royal Society B	274	2515-2522
616	86	Boulay	2009	Oecologia	161	529-537
617	86	Boulay	2009	Oecologia	161	529-537
618	86	Boulay	2009	Oecologia	161	529-537
619	86	Boulay	2009	Oecologia	161	529-537
620	86	Boulay	2009	Oecologia	161	529-537
621	87	Boulton	2006	Biodiversity and Conservation	15	55-68
622	88	Boyd	2001	American Journal of Botany	88	234-231
623	89	Bremner	1991	New Zealand Journal of Agricultural Research	34	305-309
624	89	Bremner	1991	New Zealand Journal of Agricultural Research	34	305-309
625	89	Bremner	1991	New Zealand Journal of Agricultural Research	34	305-309
626	90	Brew	1989	Oecologia	80	490-497
627	90	Brew	1989	Oecologia	80	490-497
628	90	Brew	1989	Oecologia	80	490-497
629	90	Brew	1989	Oecologia	80	490-497
630	90	Brew	1989	Oecologia	80	490-497
631	90	Brew	1989	Oecologia	80	490-497
632	90	Brew	1989	Oecologia	80	490-497
633	90	Brew	1989	Oecologia	80	490-497
634	90	Brew	1989	Oecologia	80	490-497
635	91	Briese	1981	Australian Journal of Ecology	6	1-19
636	91	Briese	1981	Australian Journal of Ecology	6	1-19
637	91	Briese	1981	Australian Journal of Ecology	6	1-19
638	91	Briese	1981	Australian Journal of Ecology	6	1-19
639	91	Briese	1981	Australian Journal of Ecology	6	1-19
640	92	Briggs	2016	Environmental Entomology	45	983-990
641	92	Briggs	2016	Environmental Entomology	45	983-990
642	93	Brightwell	2010	Biological Invasions	12	2051-2057
643	94	Broncano	2009	International Journal of Wildland Fire	17	407-414
644	94	Broncano	2009	International Journal of Wildland Fire	17	407-414
645	94	Broncano	2009	International Journal of Wildland Fire	17	407-414
646	95	Brown	1975	Ecology	56	987-992
647	95	Brown	1975	Ecology	56	987-992
648	96	Brown	1977	Science	196	880-882
649	97	Brown	1979	American Zoologist	19	1129-1143
650	97	Brown	1979	American Zoologist	19	1129-1143
651	97	Brown	1979	American Zoologist	19	1129-1143
652	97	Brown	1979	American Zoologist	19	1129-1143
653	97	Brown	1979	American Zoologist	19	1129-1143
654	97	Brown	1979	American Zoologist	19	1129-1143
655	97	Brown	1979	American Zoologist	19	1129-1143
656	97	Brown	1979	American Zoologist	19	1129-1143
657	97	Brown	1979	American Zoologist	19	1129-1143
658	98	Brown	1999	Insectes Sociaux	46	66-70
659	99	Brown	2000	Behavioral Ecology and Sociobiology	47	195-203
660	100	Bruna	2014	Ecology	95	3237-3243
661	100	Bruna	2014	Ecology	95	3237-3243
662	101	Bryson	1941	JKES	14	84-90
663	102	Buckley	1983	Oecologia	58	132-136
664	103	Bullock	1974	Madrono	22	378-379
665	104	Bullock	1989	America Journal of Botany	76	1506-1517
666	104	Bullock	1989	America Journal of Botany	76	1506-1517
667	104	Bullock	1989	America Journal of Botany	76	1506-1517
668	104	Bullock	1989	America Journal of Botany	76	1506-1517
669	104	Bullock	1989	America Journal of Botany	76	1506-1517
670	105	Bulot	2016	Myrmecological News	23	91-100
671	105	Bulot	2016	Myrmecological News	23	91-100
672	105	Bulot	2016	Myrmecological News	23	91-100
673	105	Bulot	2016	Myrmecological News	23	91-100
674	105	Bulot	2016	Myrmecological News	23	91-100
675	105	Bulot	2016	Myrmecological News	23	91-100
676	105	Bulot	2016	Myrmecological News	23	91-100
677	105	Bulot	2016	Myrmecological News	23	91-100
678	105	Bulot	2016	Myrmecological News	23	91-100
679	105	Bulot	2016	Myrmecological News	23	91-100
680	105	Bulot	2016	Myrmecological News	23	91-100
681	105	Bulot	2016	Myrmecological News	23	91-100
682	105	Bulot	2016	Myrmecological News	23	91-100
683	106	Byk	2010	Acta Ethologica	13	33-38
684	106	Byk	2010	Acta Ethologica	13	33-38
685	106	Byk	2010	Acta Ethologica	13	33-38
686	106	Byk	2010	Acta Ethologica	13	33-38
687	106	Byk	2010	Acta Ethologica	13	33-38
688	106	Byk	2010	Acta Ethologica	13	33-38
689	106	Byk	2010	Acta Ethologica	13	33-38
690	106	Byk	2010	Acta Ethologica	13	33-38
691	107	Byrne	1993	Vegetatio	108	363-374
692	107	Byrne	1993	Vegetatio	108	363-374
693	107	Byrne	1993	Vegetatio	108	363-374
694	107	Byrne	1993	Vegetatio	108	363-374
695	107	Byrne	1993	Vegetatio	108	363-374
696	107	Byrne	1993	Vegetatio	108	363-374
697	107	Byrne	1993	Vegetatio	108	363-374
698	107	Byrne	1993	Vegetatio	108	363-374
699	107	Byrne	1993	Vegetatio	108	363-374
700	108	Campbell	1966	Australian Journal of Experimental Agriculture	6	334-338
701	108	Campbell	1966	Australian Journal of Experimental Agriculture	6	334-338
702	108	Campbell	1966	Australian Journal of Experimental Agriculture	6	334-338
703	108	Campbell	1966	Australian Journal of Experimental Agriculture	6	334-338
704	108	Campbell	1966	Australian Journal of Experimental Agriculture	6	334-338
705	108	Campbell	1966	Australian Journal of Experimental Agriculture	6	334-338
706	108	Campbell	1966	Australian Journal of Experimental Agriculture	6	334-338
707	108	Campbell	1966	Australian Journal of Experimental Agriculture	6	334-338
708	109	Campbell	1973	Journal of Range Management	26	355-359
709	109	Campbell	1973	Journal of Range Management	26	355-359
710	109	Campbell	1973	Journal of Range Management	26	355-359
711	109	Campbell	1973	Journal of Range Management	26	355-359
712	110	Campbell	1979	Australian Journal of Experimental Agriculture	19	706-711
713	111	Campbell	2006	Austral Ecology	31	1016-1026
714	111	Campbell	2006	Austral Ecology	31	1016-1026
715	111	Campbell	2006	Austral Ecology	31	1016-1026
716	111	Campbell	2006	Austral Ecology	31	1016-1026
717	111	Campbell	2006	Austral Ecology	31	1016-1026
718	111	Campbell	2006	Austral Ecology	31	1016-1026
719	111	Campbell	2006	Austral Ecology	31	1016-1026
720	111	Campbell	2006	Austral Ecology	31	1016-1026
721	112	Canner	2011	Ecological Research	26	233-236
722	113	Canner	2012	Acta Oecologica	40	31-39
723	113	Canner	2012	Acta Oecologica	40	31-39
724	114	Carlos Caceres	2006	Revista De Biologia Tropical	54	1197-1203
725	115	Carmago	2016	Oecologia	181	507-518
726	115	Carmago	2016	Oecologia	181	507-518
727	115	Carmago	2016	Oecologia	181	507-518
728	115	Carmago	2016	Oecologia	181	507-518
729	115	Carmago	2016	Oecologia	181	507-518
730	115	Carmago	2016	Oecologia	181	507-518
731	115	Carmago	2016	Oecologia	181	507-518
732	115	Carmago	2016	Oecologia	181	507-518
733	115	Carmago	2016	Oecologia	181	507-518
734	115	Carmago	2016	Oecologia	181	507-518
735	115	Carmago	2016	Oecologia	181	507-518
736	115	Carmago	2016	Oecologia	181	507-518
737	115	Carmago	2016	Oecologia	181	507-518
738	115	Carmago	2016	Oecologia	181	507-518
739	115	Carmago	2016	Oecologia	181	507-518
740	115	Carmago	2016	Oecologia	181	507-518
741	115	Carmago	2016	Oecologia	181	507-518
742	116	Carney	2003	Oecologia	135	576-582
743	116	Carney	2003	Oecologia	135	576-582
744	117	Carrillo-Gavilan	2010	Biological Invasions	12	2233-2242
745	117	Carrillo-Gavilan	2010	Biological Invasions	12	2233-2242
746	117	Carrillo-Gavilan	2010	Biological Invasions	12	2233-2242
747	117	Carrillo-Gavilan	2010	Biological Invasions	12	2233-2242
748	117	Carrillo-Gavilan	2010	Biological Invasions	12	2233-2242
749	117	Carrillo-Gavilan	2010	Biological Invasions	12	2233-2242
750	117	Carrillo-Gavilan	2010	Biological Invasions	12	2233-2242
751	117	Carrillo-Gavilan	2010	Biological Invasions	12	2233-2242
752	117	Carrillo-Gavilan	2010	Biological Invasions	12	2233-2242
753	118	Carroll	1984	Oecologia	61	388-392
754	118	Carroll	1984	Oecologia	61	388-392
755	118	Carroll	1984	Oecologia	61	388-392
756	118	Carroll	1984	Oecologia	61	388-392
757	118	Carroll	1984	Oecologia	61	388-392
758	118	Carroll	1984	Oecologia	61	388-392
759	119	Casazza	2008	Acta Oecologica	33	246-252
760	119	Casazza	2008	Acta Oecologica	33	246-252
761	119	Casazza	2008	Acta Oecologica	33	246-252
762	119	Casazza	2008	Acta Oecologica	33	246-252
763	119	Casazza	2008	Acta Oecologica	33	246-252
764	119	Casazza	2008	Acta Oecologica	33	246-252
765	119	Casazza	2008	Acta Oecologica	33	246-252
766	120	Castro	2010	Plant Ecology	207	359-372
767	120	Castro	2010	Plant Ecology	207	359-372
768	120	Castro	2010	Plant Ecology	207	359-372
769	120	Castro	2010	Plant Ecology	207	359-372
770	120	Castro	2010	Plant Ecology	207	359-372
771	120	Castro	2010	Plant Ecology	207	359-372
772	120	Castro	2010	Plant Ecology	207	359-372
773	120	Castro	2010	Plant Ecology	207	359-372
774	120	Castro	2010	Plant Ecology	207	359-372
775	120	Castro	2010	Plant Ecology	207	359-372
776	120	Castro	2010	Plant Ecology	207	359-372
777	120	Castro	2010	Plant Ecology	207	359-372
778	121	Caut	2013	Ecological Entomology	38	390-399
779	122	Cerda	1994	Journal of Applied Entomology	117	268-277
780	122	Cerda	1994	Journal of Applied Entomology	117	268-277
781	122	Cerda	2009	Behavioral Ecology and Sociobiology	63	551-562
782	122	Cerda	2009	Behavioral Ecology and Sociobiology	63	551-562
783	123	Cereghino	2011	Functional Ecology	25	954-963
784	123	Cereghino	2011	Functional Ecology	25	954-963
785	124	Chamberlain	2008	Ecology	89	1364-1374
786	125	Chandler	2016	The American Midland Naturalist	176	189-197
787	125	Chandler	2016	The American Midland Naturalist	176	189-197
788	126	Chew	1980	Insectes Sociaux	27	189-202
789	126	Chew	1980	Insectes Sociaux	27	189-202
790	126	Chew	1980	Insectes Sociaux	27	189-202
791	126	Chew	1980	Insectes Sociaux	27	189-202
792	126	Chew	1980	Insectes Sociaux	27	189-202
793	126	Chew	1980	Insectes Sociaux	27	189-202
794	126	Chew	1980	Insectes Sociaux	27	189-202
795	127	Chlumsky	2013	Journal of Plant Ecology	6	232-239
796	127	Chlumsky	2013	Journal of Plant Ecology	6	232-239
797	128	Christian	2001	Nature	413	635-639
798	128	Christian	2001	Nature	413	635-639
799	128	Christian	2001	Nature	413	635-639
800	128	Christian	2001	Nature	413	635-639
801	128	Christian	2001	Nature	413	635-639
802	129	Christianini	2007	Acta Oecologica	32	328-336
803	129	Christianini	2007	Acta Oecologica	32	328-336
804	130	Christianini	2007	Journal of Tropical Ecology	23	343-351
805	130	Christianini	2007	Journal of Tropical Ecology	23	343-351
806	130	Christianini	2007	Journal of Tropical Ecology	23	343-351
807	130	Christianini	2007	Journal of Tropical Ecology	23	343-351
808	130	Christianini	2007	Journal of Tropical Ecology	23	343-351
809	130	Christianini	2007	Journal of Tropical Ecology	23	343-351
810	130	Christianini	2007	Journal of Tropical Ecology	23	343-351
811	130	Christianini	2007	Journal of Tropical Ecology	23	343-351
812	130	Christianini	2007	Journal of Tropical Ecology	23	343-351
813	130	Christianini	2007	Journal of Tropical Ecology	23	343-351
814	130	Christianini	2007	Journal of Tropical Ecology	23	343-351
815	130	Christianini	2007	Journal of Tropical Ecology	23	343-351
816	130	Christianini	2007	Journal of Tropical Ecology	23	343-351
817	130	Christianini	2007	Journal of Tropical Ecology	23	343-351
818	130	Christianini	2007	Journal of Tropical Ecology	23	343-351
819	130	Christianini	2007	Journal of Tropical Ecology	23	343-351
820	130	Christianini	2007	Journal of Tropical Ecology	23	343-351
821	130	Christianini	2007	Journal of Tropical Ecology	23	343-351
822	131	Christianini	2009	Oecologia	160	735-745
823	131	Christianini	2009	Oecologia	160	735-745
824	131	Christianini	2009	Oecologia	160	735-745
825	131	Christianini	2009	Oecologia	160	735-745
826	131	Christianini	2009	Oecologia	160	735-745
827	131	Christianini	2009	Oecologia	160	735-745
828	131	Christianini	2009	Oecologia	160	735-745
829	131	Christianini	2009	Oecologia	160	735-745
830	131	Christianini	2009	Oecologia	160	735-745
831	131	Christianini	2009	Oecologia	160	735-745
832	131	Christianini	2009	Oecologia	160	735-745
833	132	Christianini	2010	Journal of Ecology	98	573-582
834	132	Christianini	2010	Journal of Ecology	98	573-582
835	132	Christianini	2010	Journal of Ecology	98	573-582
836	132	Christianini	2010	Journal of Ecology	98	573-582
837	132	Christianini	2010	Journal of Ecology	98	573-582
838	132	Christianini	2010	Journal of Ecology	98	573-582
839	132	Christianini	2010	Journal of Ecology	98	573-582
840	132	Christianini	2010	Journal of Ecology	98	573-582
841	132	Christianini	2010	Journal of Ecology	98	573-582
842	132	Christianini	2010	Journal of Ecology	98	573-582
843	132	Christianini	2010	Journal of Ecology	98	573-582
844	132	Christianini	2010	Journal of Ecology	98	573-582
845	132	Christianini	2010	Journal of Ecology	98	573-582
846	132	Christianini	2010	Journal of Ecology	98	573-582
847	132	Christianini	2010	Journal of Ecology	98	573-582
848	133	Christianini	2012	Biotropica	44	360-367
849	133	Christianini	2012	Biotropica	44	360-367
850	133	Christianini	2012	Biotropica	44	360-367
851	133	Christianini	2012	Biotropica	44	360-367
852	133	Christianini	2012	Biotropica	44	360-367
853	133	Christianini	2012	Biotropica	44	360-367
854	133	Christianini	2012	Biotropica	44	360-367
855	133	Christianini	2012	Biotropica	44	360-367
856	133	Christianini	2012	Biotropica	44	360-367
857	133	Christianini	2012	Biotropica	44	360-367
858	133	Christianini	2012	Biotropica	44	360-367
859	133	Christianini	2012	Biotropica	44	360-367
860	133	Christianini	2012	Biotropica	44	360-367
861	133	Christianini	2012	Biotropica	44	360-367
862	133	Christianini	2012	Biotropica	44	360-367
863	133	Christianini	2012	Biotropica	44	360-367
864	133	Christianini	2012	Biotropica	44	360-367
865	133	Christianini	2012	Biotropica	44	360-367
866	133	Christianini	2012	Biotropica	44	360-367
867	133	Christianini	2012	Biotropica	44	360-367
868	133	Christianini	2012	Biotropica	44	360-367
869	133	Christianini	2012	Biotropica	44	360-367
870	133	Christianini	2012	Biotropica	44	360-367
871	133	Christianini	2012	Biotropica	44	360-367
872	133	Christianini	2012	Biotropica	44	360-367
873	133	Christianini	2012	Biotropica	44	360-367
874	133	Christianini	2012	Biotropica	44	360-367
875	133	Christianini	2012	Biotropica	44	360-367
876	133	Christianini	2012	Biotropica	44	360-367
877	133	Christianini	2012	Biotropica	44	360-367
878	133	Christianini	2012	Biotropica	44	360-367
879	133	Christianini	2012	Biotropica	44	360-367
880	133	Christianini	2012	Biotropica	44	360-367
881	133	Christianini	2012	Biotropica	44	360-367
882	133	Christianini	2012	Biotropica	44	360-367
883	133	Christianini	2012	Biotropica	44	360-367
884	133	Christianini	2012	Biotropica	44	360-367
885	133	Christianini	2012	Biotropica	44	360-367
886	133	Christianini	2012	Biotropica	44	360-367
887	133	Christianini	2012	Biotropica	44	360-367
888	133	Christianini	2012	Biotropica	44	360-367
889	133	Christianini	2012	Biotropica	44	360-367
890	133	Christianini	2012	Biotropica	44	360-367
891	133	Christianini	2012	Biotropica	44	360-367
892	133	Christianini	2012	Biotropica	44	360-367
893	133	Christianini	2012	Biotropica	44	360-367
894	133	Christianini	2012	Biotropica	44	360-367
895	133	Christianini	2012	Biotropica	44	360-367
896	133	Christianini	2012	Biotropica	44	360-367
897	133	Christianini	2012	Biotropica	44	360-367
898	133	Christianini	2012	Biotropica	44	360-367
899	133	Christianini	2012	Biotropica	44	360-367
900	133	Christianini	2012	Biotropica	44	360-367
901	133	Christianini	2012	Biotropica	44	360-367
902	133	Christianini	2012	Biotropica	44	360-367
903	133	Christianini	2012	Biotropica	44	360-367
904	133	Christianini	2012	Biotropica	44	360-367
905	133	Christianini	2012	Biotropica	44	360-367
906	133	Christianini	2012	Biotropica	44	360-367
907	133	Christianini	2012	Biotropica	44	360-367
908	133	Christianini	2012	Biotropica	44	360-367
909	133	Christianini	2012	Biotropica	44	360-367
910	133	Christianini	2012	Biotropica	44	360-367
911	133	Christianini	2012	Biotropica	44	360-367
912	133	Christianini	2012	Biotropica	44	360-367
913	133	Christianini	2012	Biotropica	44	360-367
914	133	Christianini	2012	Biotropica	44	360-367
915	133	Christianini	2012	Biotropica	44	360-367
916	133	Christianini	2012	Biotropica	44	360-367
917	133	Christianini	2012	Biotropica	44	360-367
918	133	Christianini	2012	Biotropica	44	360-367
919	133	Christianini	2012	Biotropica	44	360-367
920	133	Christianini	2012	Biotropica	44	360-367
921	133	Christianini	2012	Biotropica	44	360-367
922	133	Christianini	2012	Biotropica	44	360-367
923	133	Christianini	2012	Biotropica	44	360-367
924	133	Christianini	2012	Biotropica	44	360-367
925	133	Christianini	2012	Biotropica	44	360-367
926	133	Christianini	2012	Biotropica	44	360-367
927	133	Christianini	2012	Biotropica	44	360-367
928	133	Christianini	2012	Biotropica	44	360-367
929	133	Christianini	2012	Biotropica	44	360-367
930	133	Christianini	2012	Biotropica	44	360-367
931	133	Christianini	2012	Biotropica	44	360-367
932	133	Christianini	2012	Biotropica	44	360-367
933	133	Christianini	2012	Biotropica	44	360-367
934	133	Christianini	2012	Biotropica	44	360-367
935	133	Christianini	2012	Biotropica	44	360-367
936	133	Christianini	2012	Biotropica	44	360-367
937	133	Christianini	2012	Biotropica	44	360-367
938	133	Christianini	2012	Biotropica	44	360-367
939	133	Christianini	2012	Biotropica	44	360-367
940	133	Christianini	2012	Biotropica	44	360-367
941	133	Christianini	2012	Biotropica	44	360-367
942	133	Christianini	2012	Biotropica	44	360-367
943	133	Christianini	2012	Biotropica	44	360-367
944	133	Christianini	2012	Biotropica	44	360-367
945	133	Christianini	2012	Biotropica	44	360-367
946	133	Christianini	2012	Biotropica	44	360-367
947	133	Christianini	2012	Biotropica	44	360-367
948	133	Christianini	2012	Biotropica	44	360-367
949	133	Christianini	2012	Biotropica	44	360-367
950	133	Christianini	2012	Biotropica	44	360-367
951	133	Christianini	2012	Biotropica	44	360-367
952	133	Christianini	2012	Biotropica	44	360-367
953	133	Christianini	2012	Biotropica	44	360-367
954	133	Christianini	2012	Biotropica	44	360-367
955	133	Christianini	2012	Biotropica	44	360-367
956	133	Christianini	2012	Biotropica	44	360-367
957	133	Christianini	2012	Biotropica	44	360-367
958	133	Christianini	2012	Biotropica	44	360-367
959	133	Christianini	2012	Biotropica	44	360-367
960	133	Christianini	2012	Biotropica	44	360-367
961	133	Christianini	2012	Biotropica	44	360-367
962	133	Christianini	2012	Biotropica	44	360-367
963	133	Christianini	2012	Biotropica	44	360-367
964	133	Christianini	2012	Biotropica	44	360-367
965	133	Christianini	2012	Biotropica	44	360-367
966	133	Christianini	2012	Biotropica	44	360-367
967	133	Christianini	2012	Biotropica	44	360-367
968	133	Christianini	2012	Biotropica	44	360-367
969	133	Christianini	2012	Biotropica	44	360-367
970	133	Christianini	2012	Biotropica	44	360-367
971	133	Christianini	2012	Biotropica	44	360-367
972	133	Christianini	2012	Biotropica	44	360-367
973	133	Christianini	2012	Biotropica	44	360-367
974	133	Christianini	2012	Biotropica	44	360-367
975	133	Christianini	2012	Biotropica	44	360-367
976	133	Christianini	2012	Biotropica	44	360-367
977	133	Christianini	2012	Biotropica	44	360-367
978	133	Christianini	2012	Biotropica	44	360-367
979	133	Christianini	2012	Biotropica	44	360-367
980	133	Christianini	2012	Biotropica	44	360-367
981	133	Christianini	2012	Biotropica	44	360-367
982	133	Christianini	2012	Biotropica	44	360-367
983	133	Christianini	2012	Biotropica	44	360-367
984	133	Christianini	2012	Biotropica	44	360-367
985	133	Christianini	2012	Biotropica	44	360-367
986	133	Christianini	2012	Biotropica	44	360-367
987	133	Christianini	2012	Biotropica	44	360-367
988	133	Christianini	2012	Biotropica	44	360-367
989	133	Christianini	2012	Biotropica	44	360-367
990	133	Christianini	2012	Biotropica	44	360-367
991	133	Christianini	2012	Biotropica	44	360-367
992	133	Christianini	2012	Biotropica	44	360-367
993	133	Christianini	2012	Biotropica	44	360-367
994	133	Christianini	2012	Biotropica	44	360-367
995	133	Christianini	2012	Biotropica	44	360-367
996	133	Christianini	2012	Biotropica	44	360-367
997	133	Christianini	2012	Biotropica	44	360-367
998	133	Christianini	2012	Biotropica	44	360-367
999	133	Christianini	2012	Biotropica	44	360-367
1000	133	Christianini	2012	Biotropica	44	360-367
1001	133	Christianini	2012	Biotropica	44	360-367
1002	133	Christianini	2012	Biotropica	44	360-367
1003	133	Christianini	2012	Biotropica	44	360-367
1004	133	Christianini	2012	Biotropica	44	360-367
1005	133	Christianini	2012	Biotropica	44	360-367
1006	133	Christianini	2012	Biotropica	44	360-367
1007	133	Christianini	2012	Biotropica	44	360-367
1008	133	Christianini	2012	Biotropica	44	360-367
1009	133	Christianini	2012	Biotropica	44	360-367
1010	133	Christianini	2012	Biotropica	44	360-367
1011	133	Christianini	2012	Biotropica	44	360-367
1012	133	Christianini	2012	Biotropica	44	360-367
1013	133	Christianini	2012	Biotropica	44	360-367
1014	133	Christianini	2012	Biotropica	44	360-367
1015	133	Christianini	2012	Biotropica	44	360-367
1016	134	Christianini	2013	Arthropod-Plant Interactions	7	191-199
1017	134	Christianini	2013	Arthropod-Plant Interactions	7	191-199
1018	134	Christianini	2013	Arthropod-Plant Interactions	7	191-199
1019	134	Christianini	2013	Arthropod-Plant Interactions	7	191-199
1020	134	Christianini	2013	Arthropod-Plant Interactions	7	191-199
1021	134	Christianini	2013	Arthropod-Plant Interactions	7	191-199
1022	135	Chuahan	2010	Weed Research	50	553-560
1023	135	Chuahan	2010	Weed Research	50	553-560
1024	135	Chuahan	2010	Weed Research	50	553-560
1025	136	Clark	2012	Environmental Entomology	41	1405-1408
1026	136	Clark	2012	Environmental Entomology	41	1405-1408
1027	136	Clark	2012	Environmental Entomology	41	1405-1408
1028	136	Clark	2012	Environmental Entomology	41	1405-1408
1029	137	Clarke	2001	Austral Ecology	26	400-412
1030	137	Clarke	2001	Austral Ecology	26	400-412
1031	138	Clarke	2004	Austral Ecology	29	320-331
1032	138	Clarke	2004	Austral Ecology	29	320-331
1033	138	Clarke	2004	Austral Ecology	29	320-331
1034	138	Clarke	2004	Austral Ecology	29	320-331
1035	138	Clarke	2004	Austral Ecology	29	320-331
1036	138	Clarke	2004	Austral Ecology	29	320-331
1037	138	Clarke	2004	Austral Ecology	29	320-331
1038	138	Clarke	2004	Austral Ecology	29	320-331
1039	139	Close	2006	Australian Journal of Botany	54	583-593
1040	139	Close	2006	Australian Journal of Botany	54	583-593
1041	140	Coffin	1990	The American Midland Naturalist	123	226-235
1042	140	Coffin	1990	The American Midland Naturalist	123	226-235
1043	140	Coffin	1990	The American Midland Naturalist	123	226-235
1044	141	Cole	2008	Annals of the Entomological Society of America	101	272-276
1045	142	Compton	1988	Ecology	69	1302-1305
1046	142	Compton	1988	Ecology	69	1302-1305
1047	143	Cooke	2012	Rangeland Journal	34	375-387
1048	143	Cooke	2012	Rangeland Journal	34	375-387
1049	143	Cooke	2012	Rangeland Journal	34	375-387
1050	143	Cooke	2012	Rangeland Journal	34	375-387
1051	144	Costa	2017	Journal of Ecology	105	132-141
1052	144	Costa	2017	Journal of Ecology	105	132-141
1053	144	Costa	2017	Journal of Ecology	105	132-141
1054	144	Costa	2017	Journal of Ecology	105	132-141
1055	144	Costa	2017	Journal of Ecology	105	132-141
1056	144	Costa	2017	Journal of Ecology	105	132-141
1057	144	Costa	2017	Journal of Ecology	105	132-141
1058	144	Costa	2017	Journal of Ecology	105	132-141
1059	144	Costa	2017	Journal of Ecology	105	132-141
1060	144	Costa	2017	Journal of Ecology	105	132-141
1061	144	Costa	2017	Journal of Ecology	105	132-141
1062	145	Cote	2005	Canadian Journal of Forest Research	35	674-681
1063	146	Crist	1991	Insectes Sociaux	38	379-396
1064	146	Crist	1991	Insectes Sociaux	38	379-396
1065	146	Crist	1991	Insectes Sociaux	38	379-396
1066	147	Crist	1992	Ecology	73	1768-1779
1067	147	Crist	1992	Ecology	73	1768-1779
1068	147	Crist	1992	Ecology	73	1768-1779
1069	147	Crist	1992	Ecology	73	1768-1779
1070	147	Crist	1992	Ecology	73	1768-1779
1071	147	Crist	1992	Ecology	73	1768-1779
1072	147	Crist	1992	Ecology	73	1768-1779
1073	147	Crist	1992	Ecology	73	1768-1779
1074	147	Crist	1992	Ecology	73	1768-1779
1075	148	Crist	1993	Ecology	74	2231-2239
1076	149	Crist	1994	Oikos	69	37-46
1077	149	Crist	1994	Oikos	69	37-46
1078	149	Crist	1994	Oikos	69	37-46
1079	149	Crist	1994	Oikos	69	37-46
1080	150	Cuautle	2003	Functional Ecology	17	417-423
1081	150	Cuautle	2003	Functional Ecology	17	417-423
1082	150	Cuautle	2003	Functional Ecology	17	417-423
1083	150	Cuautle	2003	Functional Ecology	17	417-423
1084	150	Cuautle	2003	Functional Ecology	17	417-423
1085	151	Cuautle	2003	Functional Ecology	17	417-423
1086	152	Cuautle	2005	Biological Journal of the Linnean Society	86	67-77
1087	152	Cuautle	2005	Biological Journal of the Linnean Society	86	67-77
1088	152	Cuautle	2005	Biological Journal of the Linnean Society	86	67-77
1089	152	Cuautle	2005	Biological Journal of the Linnean Society	86	67-77
1090	152	Cuautle	2005	Biological Journal of the Linnean Society	86	67-77
1091	153	Culver	1978	Journal of Ecology	66	53-72
1092	153	Culver	1978	Journal of Ecology	66	53-72
1093	153	Culver	1978	Journal of Ecology	66	53-72
1094	153	Culver	1978	Journal of Ecology	66	53-72
1095	153	Culver	1978	Journal of Ecology	66	53-72
1096	153	Culver	1978	Journal of Ecology	66	53-72
1097	153	Culver	1978	Journal of Ecology	66	53-72
1098	153	Culver	1978	Journal of Ecology	66	53-72
1099	153	Culver	1978	Journal of Ecology	66	53-72
1100	153	Culver	1978	Journal of Ecology	66	53-72
1101	153	Culver	1978	Journal of Ecology	66	53-72
1102	153	Culver	1978	Journal of Ecology	66	53-72
1103	153	Culver	1978	Journal of Ecology	66	53-72
1104	153	Culver	1978	Journal of Ecology	66	53-72
1105	153	Culver	1978	Journal of Ecology	66	53-72
1106	153	Culver	1978	Journal of Ecology	66	53-72
1107	154	Culver	1980	American Journal of Botany	67	710-714
1108	154	Culver	1980	American Journal of Botany	67	710-714
1109	154	Culver	1980	American Journal of Botany	67	710-714
1110	154	Culver	1980	American Journal of Botany	67	710-714
1111	154	Culver	1980	American Journal of Botany	67	710-714
1112	154	Culver	1980	American Journal of Botany	67	710-714
1113	154	Culver	1980	American Journal of Botany	67	710-714
1114	154	Culver	1980	American Journal of Botany	67	710-714
1115	154	Culver	1980	American Journal of Botany	67	710-714
1116	154	Culver	1980	American Journal of Botany	67	710-714
1117	155	Cumberland	2012	Forest Ecology and Management	279	27-33
1118	155	Cumberland	2012	Forest Ecology and Management	279	27-33
1119	155	Cumberland	2012	Forest Ecology and Management	279	27-33
1120	155	Cumberland	2012	Forest Ecology and Management	279	27-33
1121	155	Cumberland	2012	Forest Ecology and Management	279	27-33
1122	156	Cumberland	2013	Plant Ecology	214	717-724
1123	156	Cumberland	2013	Plant Ecology	214	717-724
1124	156	Cumberland	2013	Plant Ecology	214	717-724
1125	156	Cumberland	2013	Plant Ecology	214	717-724
1126	156	Cumberland	2013	Plant Ecology	214	717-724
1127	156	Cumberland	2013	Plant Ecology	214	717-724
1128	156	Cumberland	2013	Plant Ecology	214	717-724
1129	156	Cumberland	2013	Plant Ecology	214	717-724
1130	156	Cumberland	2013	Plant Ecology	214	717-724
1131	156	Cumberland	2013	Plant Ecology	214	717-724
1132	156	Cumberland	2013	Plant Ecology	214	717-724
1133	157	Cursach	2012	Nordic Journal of Botany	30	754-768
1134	157	Cursach	2012	Nordic Journal of Botany	30	754-768
1135	157	Cursach	2012	Nordic Journal of Botany	30	754-768
1136	158	Cursach	2012	Plant Systematics and Evolution	298	581-596
1137	158	Cursach	2012	Plant Systematics and Evolution	298	581-596
1138	158	Cursach	2012	Plant Systematics and Evolution	298	581-596
1139	158	Cursach	2012	Plant Systematics and Evolution	298	581-596
1140	158	Cursach	2012	Plant Systematics and Evolution	298	581-596
1141	159	Dalling	1998	Journal of Tropical Ecology	14	705-710
1142	160	Darracq	2016	Plos ONE	11	e0163220
1143	161	Dausmann	2008	Oecologia	157	307-316
1144	162	Davidson	1977	Ecology	58	711-724
1145	162	Davidson	1977	Ecology	58	711-724
1146	162	Davidson	1977	Ecology	58	711-724
1147	162	Davidson	1977	Ecology	58	711-724
1148	162	Davidson	1977	Ecology	58	711-724
1149	162	Davidson	1977	Ecology	58	711-724
1150	162	Davidson	1977	Ecology	58	711-724
1151	162	Davidson	1977	Ecology	58	711-724
1152	162	Davidson	1977	Ecology	58	711-724
1153	162	Davidson	1977	Ecology	58	711-724
1154	162	Davidson	1977	Ecology	58	711-724
1155	162	Davidson	1977	Ecology	58	711-724
1156	162	Davidson	1977	Ecology	58	711-724
1157	162	Davidson	1977	Ecology	58	711-724
1158	162	Davidson	1977	Ecology	58	711-724
1159	162	Davidson	1977	Ecology	58	711-724
1160	162	Davidson	1977	Ecology	58	725-737
1161	162	Davidson	1977	Ecology	58	725-737
1162	162	Davidson	1977	Ecology	58	725-737
1163	162	Davidson	1977	Ecology	58	725-737
1164	162	Davidson	1977	Ecology	58	725-737
1165	163	Davidson	1978	Behavioral Ecology and Sociobiology	4	35-41
1166	163	Davidson	1978	Behavioral Ecology and Sociobiology	4	35-41
1167	164	Davidson	1981	Oecologia	50	357-366
1168	164	Davidson	1981	Oecologia	50	357-366
1169	164	Davidson	1981	Oecologia	50	357-366
1170	164	Davidson	1981	Oecologia	50	357-366
1171	164	Davidson	1981	Oecologia	50	357-366
1172	164	Davidson	1981	Oecologia	50	357-366
1173	164	Davidson	1981	Oecologia	50	357-366
1174	165	Davidson	1981	Oecologia	65	1780-1786
1175	165	Davidson	1981	Oecologia	65	1780-1786
1176	165	Davidson	1981	Oecologia	65	1780-1786
1177	165	Davidson	1981	Oecologia	65	1780-1786
1178	165	Davidson	1981	Oecologia	65	1780-1786
1179	165	Davidson	1981	Oecologia	65	1780-1786
1180	165	Davidson	1981	Oecologia	65	1780-1786
1181	166	Davidson	1984	Ecology	65	1038-1051
1182	166	Davidson	1984	Ecology	65	1038-1051
1183	166	Davidson	1984	Ecology	65	1038-1051
1184	166	Davidson	1984	Ecology	65	1038-1051
1185	166	Davidson	1984	Ecology	65	1038-1051
1186	166	Davidson	1984	Ecology	65	1038-1051
1187	166	Davidson	1984	Ecology	65	1038-1051
1188	166	Davidson	1984	Ecology	65	1038-1051
1189	166	Davidson	1984	Ecology	65	1038-1051
1190	166	Davidson	1984	Ecology	65	1038-1051
1191	166	Davidson	1984	Ecology	65	1038-1051
1192	166	Davidson	1984	Ecology	65	1038-1051
1193	166	Davidson	1984	Ecology	65	1038-1051
1194	166	Davidson	1984	Ecology	65	1038-1051
1195	166	Davidson	1984	Ecology	65	1038-1051
1196	166	Davidson	1984	Ecology	65	1038-1051
1197	166	Davidson	1984	Ecology	65	1038-1051
1198	166	Davidson	1984	Ecology	65	1038-1051
1199	166	Davidson	1984	Ecology	65	1038-1051
1200	166	Davidson	1984	Ecology	65	1038-1051
1201	166	Davidson	1984	Ecology	65	1038-1051
1202	166	Davidson	1984	Ecology	65	1038-1051
1203	166	Davidson	1984	Ecology	65	1038-1051
1204	167	Davidson	1985	Ecology	55	486-502
1205	168	Davis	2010	Biology Letters	6	85-88
1206	169	De Casenave	1998	Global Ecology and Biogeography Letters	7	197-204
1207	170	Dean	1992	African Journal of Ecology	30	335-345
1208	170	Dean	1992	African Journal of Ecology	30	335-345
1209	170	Dean	1992	African Journal of Ecology	30	335-345
1210	170	Dean	1992	African Journal of Ecology	30	335-345
1211	170	Dean	1992	African Journal of Ecology	30	335-345
1212	170	Dean	1992	African Journal of Ecology	30	335-345
1213	170	Dean	1992	African Journal of Ecology	30	335-345
1214	170	Dean	1992	African Journal of Ecology	30	335-345
1215	170	Dean	1992	African Journal of Ecology	30	335-345
1216	170	Dean	1992	African Journal of Ecology	30	335-345
1217	170	Dean	1992	African Journal of Ecology	30	335-345
1218	170	Dean	1992	African Journal of Ecology	30	335-345
1219	170	Dean	1992	African Journal of Ecology	30	335-345
1220	171	Dean	1992	Journal of the Entomological Society of South Africa	55	149-156
1221	171	Dean	1992	Journal of the Entomological Society of South Africa	55	149-156
1222	171	Dean	1992	Journal of the Entomological Society of South Africa	55	149-156
1223	172	Dean	1993	Vegetatio	106	21-35
1224	172	Dean	1993	Vegetatio	106	21-35
1225	172	Dean	1993	Vegetatio	106	21-35
1226	172	Dean	1993	Vegetatio	106	21-35
1227	172	Dean	1993	Vegetatio	106	21-35
1228	172	Dean	1993	Vegetatio	106	21-35
1229	172	Dean	1993	Vegetatio	106	21-35
1230	172	Dean	1993	Vegetatio	106	21-35
1231	172	Dean	1993	Vegetatio	106	21-35
1232	172	Dean	1993	Vegetatio	106	21-35
1233	172	Dean	1993	Vegetatio	106	21-35
1234	172	Dean	1993	Vegetatio	106	21-35
1235	172	Dean	1993	Vegetatio	106	21-35
1236	172	Dean	1993	Vegetatio	106	21-35
1237	172	Dean	1993	Vegetatio	106	21-35
1238	172	Dean	1993	Vegetatio	106	21-35
1239	172	Dean	1993	Vegetatio	106	21-35
1240	172	Dean	1993	Vegetatio	106	21-35
1241	172	Dean	1993	Vegetatio	106	21-35
1242	172	Dean	1993	Vegetatio	106	21-35
1243	172	Dean	1993	Vegetatio	106	21-35
1244	172	Dean	1993	Vegetatio	106	21-35
1245	172	Dean	1993	Vegetatio	106	21-35
1246	172	Dean	1993	Vegetatio	106	21-35
1247	172	Dean	1993	Vegetatio	106	21-35
1248	172	Dean	1993	Vegetatio	106	21-35
1249	172	Dean	1993	Vegetatio	106	21-35
1250	172	Dean	1993	Vegetatio	106	21-35
1251	172	Dean	1993	Vegetatio	106	21-35
1252	172	Dean	1993	Vegetatio	106	21-35
1253	172	Dean	1993	Vegetatio	106	21-35
1254	172	Dean	1993	Vegetatio	106	21-35
1255	172	Dean	1993	Vegetatio	106	21-35
1256	172	Dean	1993	Vegetatio	106	21-35
1257	172	Dean	1993	Vegetatio	106	21-35
1258	172	Dean	1993	Vegetatio	106	21-35
1259	172	Dean	1993	Vegetatio	106	21-35
1260	172	Dean	1993	Vegetatio	106	21-35
1261	172	Dean	1993	Vegetatio	106	21-35
1262	172	Dean	1993	Vegetatio	106	21-35
1263	172	Dean	1993	Vegetatio	106	21-35
1264	173	DeFalco	2009	Journal of Arid Environments	73	885-893
1265	173	DeFalco	2009	Journal of Arid Environments	73	885-893
1266	173	DeFalco	2009	Journal of Arid Environments	73	885-893
1267	173	DeFalco	2009	Journal of Arid Environments	73	885-893
1268	173	DeFalco	2009	Journal of Arid Environments	73	885-893
1269	173	DeFalco	2009	Journal of Arid Environments	73	885-893
1270	173	DeFalco	2009	Journal of Arid Environments	73	885-893
1271	173	DeFalco	2009	Journal of Arid Environments	73	885-893
1272	173	DeFalco	2009	Journal of Arid Environments	73	885-893
1273	173	DeFalco	2009	Journal of Arid Environments	73	885-893
1274	173	DeFalco	2009	Journal of Arid Environments	73	885-893
1275	174	Dejean	1994	Insectes Sociaux	41	191-210
1276	175	Dejean	2011	Plos ONE	6	e18071
1277	176	Del Toro	2010	Environmental Pollution	158	1281-1287
1278	176	Del Toro	2010	Environmental Pollution	158	1281-1287
1279	177	Delatte	2008	Comptes Rendus Biologies	331	309-320
1280	177	Delatte	2008	Comptes Rendus Biologies	331	309-320
1281	177	Delatte	2008	Comptes Rendus Biologies	331	309-320
1282	177	Delatte	2008	Comptes Rendus Biologies	331	309-320
1283	177	Delatte	2008	Comptes Rendus Biologies	331	309-320
1284	178	Del-Claro	2015	Biotropica	47	459-467
1285	179	Denham	2008	Plant Ecology	199	9-19
1286	179	Denham	2008	Plant Ecology	199	9-19
1287	179	Denham	2008	Plant Ecology	199	9-19
1288	180	DeSimone	1999	Ecology	80	2018-2032
1289	180	DeSimone	1999	Ecology	80	2018-2032
1290	180	DeSimone	1999	Ecology	80	2018-2032
1291	181	Detrain	2000	Insectes Sociaux	47	56-62
1292	182	Detrain	2000	Naturwissenschaften	87	373-376
1293	182	Detrain	2000	Naturwissenschaften	87	373-376
1294	182	Detrain	2000	Naturwissenschaften	87	373-376
1295	182	Detrain	2000	Naturwissenschaften	87	373-376
1296	182	Detrain	2000	Naturwissenschaften	87	373-376
1297	182	Detrain	2000	Naturwissenschaften	87	373-376
1298	182	Detrain	2000	Naturwissenschaften	87	373-376
1299	183	Detrain	2000	Sociobiology	35	35-48
1300	183	Detrain	2000	Sociobiology	35	35-48
1301	183	Detrain	2000	Sociobiology	35	35-48
1302	183	Detrain	2000	Sociobiology	35	35-48
1303	183	Detrain	2000	Sociobiology	35	35-48
1304	183	Detrain	2000	Sociobiology	35	35-48
1305	183	Detrain	2000	Sociobiology	35	35-48
1306	183	Detrain	2000	Sociobiology	35	35-48
1307	183	Detrain	2000	Sociobiology	35	35-48
1308	183	Detrain	2000	Sociobiology	35	35-48
1309	183	Detrain	2000	Sociobiology	35	35-48
1310	183	Detrain	2000	Sociobiology	35	35-48
1311	183	Detrain	2000	Sociobiology	35	35-48
1312	183	Detrain	2000	Sociobiology	35	35-48
1313	184	Deveny	2006	Oecologia	150	69-77
1314	185	Diaz	1992	Oecologia	91	561-568
1315	185	Diaz	1992	Oecologia	91	561-568
1316	185	Diaz	1992	Oecologia	91	561-568
1317	186	Diaz	1994	Acta Oecologica	15	739-751
1318	187	Dibner	2015	Ecosphere	6	1-17
1319	188	Dominguez-Haydar	2011	Restoration Ecology	19	178-184
1320	188	Dominguez-Haydar	2011	Restoration Ecology	19	178-184
1321	188	Dominguez-Haydar	2011	Restoration Ecology	19	178-184
1322	188	Dominguez-Haydar	2011	Restoration Ecology	19	178-184
1323	188	Dominguez-Haydar	2011	Restoration Ecology	19	178-184
1324	188	Dominguez-Haydar	2011	Restoration Ecology	19	178-184
1325	188	Dominguez-Haydar	2011	Restoration Ecology	19	178-184
1326	188	Dominguez-Haydar	2011	Restoration Ecology	19	178-184
1327	188	Dominguez-Haydar	2011	Restoration Ecology	19	178-184
1328	188	Dominguez-Haydar	2011	Restoration Ecology	19	178-184
1329	188	Dominguez-Haydar	2011	Restoration Ecology	19	178-184
1330	189	Dostal	2006	Flora	200	148-158
1331	189	Dostal	2006	Flora	200	148-158
1332	189	Dostal	2006	Flora	200	148-158
1333	189	Dostal	2006	Flora	200	148-158
1334	190	Drake	1981	Australian Journal of Botany	29	293-309
1335	190	Drake	1981	Australian Journal of Botany	29	293-309
1336	190	Drake	1981	Australian Journal of Botany	29	293-309
1337	190	Drake	1981	Australian Journal of Botany	29	293-309
1338	190	Drake	1981	Australian Journal of Botany	29	293-309
1339	190	Drake	1981	Australian Journal of Botany	29	293-309
1340	190	Drake	1981	Australian Journal of Botany	29	293-309
1341	190	Drake	1981	Australian Journal of Botany	29	293-309
1342	190	Drake	1981	Australian Journal of Botany	29	293-309
1343	190	Drake	1981	Australian Journal of Botany	29	293-309
1344	190	Drake	1981	Australian Journal of Botany	29	293-309
1345	190	Drake	1981	Australian Journal of Botany	29	293-309
1346	190	Drake	1981	Australian Journal of Botany	29	293-309
1347	190	Drake	1981	Australian Journal of Botany	29	293-309
1348	190	Drake	1981	Australian Journal of Botany	29	293-309
1349	190	Drake	1981	Australian Journal of Botany	29	293-309
1350	190	Drake	1981	Australian Journal of Botany	29	293-309
1351	190	Drake	1981	Australian Journal of Botany	29	293-309
1352	190	Drake	1981	Australian Journal of Botany	29	293-309
1353	190	Drake	1981	Australian Journal of Botany	29	293-309
1354	190	Drake	1981	Australian Journal of Botany	29	293-309
1355	190	Drake	1981	Australian Journal of Botany	29	293-309
1356	190	Drake	1981	Australian Journal of Botany	29	293-309
1357	190	Drake	1981	Australian Journal of Botany	29	293-309
1358	190	Drake	1981	Australian Journal of Botany	29	293-309
1359	190	Drake	1981	Australian Journal of Botany	29	293-309
1360	190	Drake	1981	Australian Journal of Botany	29	293-309
1361	190	Drake	1981	Australian Journal of Botany	29	293-309
1362	191	Drees	1991	Journal of Economic Entomology	84	285-289
1363	191	Drees	1991	Journal of Economic Entomology	84	285-289
1364	192	Drees	1992	Journal of Economic Entomology	85	993-997
1365	192	Drees	1992	Journal of Economic Entomology	85	993-997
1366	193	Dudenhoffer	2016	Ecology and Evolution	6	3796-3807
1367	193	Dudenhoffer	2016	Ecology and Evolution	6	3796-3807
1368	194	Dunphy	2016	Oecologia	181	149-159
1369	194	Dunphy	2016	Oecologia	181	149-159
1370	195	Dutton	2016	American Naturalist	188	38-51
1371	196	Dutton	2016	Biotropica	48	429-432
1372	197	Ehlers	2012	Plant Ecology & Diversity	5	395-401
1373	197	Ehlers	2012	Plant Ecology & Diversity	5	395-401
1374	198	Elias	2000	Acta Oecologica	21	223-230
1375	198	Elias	2000	Acta Oecologica	21	223-230
1376	199	Eminniyaz	2013	Weed Science	61	557-563
1377	200	Endringer	2012	Sociobiology	59	839-848
1378	201	Engelbrecht	2012	Plant Ecology	213	1167-1175
1379	201	Engelbrecht	2012	Plant Ecology	213	1167-1175
1380	201	Engelbrecht	2012	Plant Ecology	213	1167-1175
1381	202	Espadaler	1996	Ecography	19	7-15
1382	202	Espadaler	1996	Ecography	19	7-15
1383	202	Espadaler	1996	Ecography	19	7-15
1384	202	Espadaler	1996	Ecography	19	7-15
1385	202	Espadaler	1996	Ecography	19	7-15
1386	202	Espadaler	1996	Ecography	19	7-15
1387	202	Espadaler	1996	Ecography	19	7-15
1388	203	Espadaler	1997	Acta Oecologica	18	39-46
1389	203	Espadaler	1997	Acta Oecologica	18	39-46
1390	203	Espadaler	1997	Acta Oecologica	18	39-46
1391	203	Espadaler	1997	Acta Oecologica	18	39-46
1392	204	Espadaler	1997	Sociobiology	30	175-183
1393	204	Espadaler	1997	Sociobiology	30	175-183
1394	204	Espadaler	1997	Sociobiology	30	175-183
1395	204	Espadaler	1997	Sociobiology	30	175-183
1396	205	Espigares	2005	Revista Chilena De Historia Natural	78	615-622
1397	206	Espirito-Santo	2007	Rev. Arvore	31	1013-1018
1398	206	Espirito-Santo	2007	Rev. Arvore	31	1013-1018
1399	206	Espirito-Santo	2007	Rev. Arvore	31	1013-1018
1400	206	Espirito-Santo	2007	Rev. Arvore	31	1013-1018
1401	207	Evans	2016	Journal of Applied Ecology	53	1177-1185
1402	208	Farias	2015	Brazilian Journal of Biology	75	S88-S96
1403	208	Farias	2015	Brazilian Journal of Biology	75	S88-S96
1404	209	Farji-Brener	1996	Journal of Tropical Ecology	12	163-168
1405	210	Farji-Brener	2004	Journal of Vegetation Science	15	823-830
1406	210	Farji-Brener	2004	Journal of Vegetation Science	15	823-830
1407	210	Farji-Brener	2004	Journal of Vegetation Science	15	823-830
1408	210	Farji-Brener	2004	Journal of Vegetation Science	15	823-830
1409	210	Farji-Brener	2004	Journal of Vegetation Science	15	823-830
1410	210	Farji-Brener	2004	Journal of Vegetation Science	15	823-830
1411	210	Farji-Brener	2004	Journal of Vegetation Science	15	823-830
1412	210	Farji-Brener	2004	Journal of Vegetation Science	15	823-830
1413	210	Farji-Brener	2004	Journal of Vegetation Science	15	823-830
1414	210	Farji-Brener	2004	Journal of Vegetation Science	15	823-830
1415	210	Farji-Brener	2004	Journal of Vegetation Science	15	823-830
1416	210	Farji-Brener	2004	Journal of Vegetation Science	15	823-830
1417	210	Farji-Brener	2004	Journal of Vegetation Science	15	823-830
1418	210	Farji-Brener	2004	Journal of Vegetation Science	15	823-830
1419	210	Farji-Brener	2004	Journal of Vegetation Science	15	823-830
1420	210	Farji-Brener	2004	Journal of Vegetation Science	15	823-830
1421	210	Farji-Brener	2004	Journal of Vegetation Science	15	823-830
1422	210	Farji-Brener	2004	Journal of Vegetation Science	15	823-830
1423	210	Farji-Brener	2004	Journal of Vegetation Science	15	823-830
1424	211	Farnese	2011	Revista Arvore	35	125-130
1425	211	Farnese	2011	Revista Arvore	35	125-130
1426	212	Fedriani	2004	Oikos	105	181-191
1427	213	Feener	1991	Ecological Entomology	16	183-191
1428	213	Feener	1991	Ecological Entomology	16	183-191
1429	214	Fernandez	2015	Basic and Applied Ecology	16	375-385
1430	215	Ferreira	2011	Oikos	120	1013-1022
1431	215	Ferreira	2011	Oikos	120	1013-1022
1432	215	Ferreira	2011	Oikos	120	1013-1022
1433	215	Ferreira	2011	Oikos	120	1013-1022
1434	215	Ferreira	2011	Oikos	120	1013-1022
1435	215	Ferreira	2011	Oikos	120	1013-1022
1436	215	Ferreira	2011	Oikos	120	1013-1022
1437	215	Ferreira	2011	Oikos	120	1013-1022
1438	215	Ferreira	2011	Oikos	120	1013-1022
1439	215	Ferreira	2011	Oikos	120	1013-1022
1440	215	Ferreira	2011	Oikos	120	1013-1022
1441	215	Ferreira	2011	Oikos	120	1013-1022
1442	215	Ferreira	2011	Oikos	120	1013-1022
1443	215	Ferreira	2011	Oikos	120	1013-1022
1444	215	Ferreira	2011	Oikos	120	1013-1022
1445	215	Ferreira	2011	Oikos	120	1013-1022
1446	215	Ferreira	2011	Oikos	120	1013-1022
1447	215	Ferreira	2011	Oikos	120	1013-1022
1448	215	Ferreira	2011	Oikos	120	1013-1022
1449	215	Ferreira	2011	Oikos	120	1013-1022
1450	215	Ferreira	2011	Oikos	120	1013-1022
1451	215	Ferreira	2011	Oikos	120	1013-1022
1452	215	Ferreira	2011	Oikos	120	1013-1022
1453	215	Ferreira	2011	Oikos	120	1013-1022
1454	215	Ferreira	2011	Oikos	120	1013-1022
1455	215	Ferreira	2011	Oikos	120	1013-1022
1456	215	Ferreira	2011	Oikos	120	1013-1022
1457	216	Ferster	1995	Environmental Entomology	24	673-678
1458	217	Fewell	1991	Behavioral Ecology and Sociobiology	28	377-384
1459	217	Fewell	1991	Behavioral Ecology and Sociobiology	28	377-384
1460	217	Fewell	1991	Behavioral Ecology and Sociobiology	28	377-384
1461	218	Flanagan	2012	Plos ONE	7	e39427
1462	218	Flanagan	2012	Plos ONE	7	e39427
1463	218	Flanagan	2012	Plos ONE	7	e39427
1464	219	Fleet	2000	The Southwestern Naturalist	45	289-298
1465	220	Fokuhl	2007	Ecological Research	22	845-847
1466	220	Fokuhl	2007	Ecological Research	22	845-847
1467	221	Fokuhl	2012	Acta Oecologica	38	71-76
1468	221	Fokuhl	2012	Acta Oecologica	38	71-76
1469	221	Fokuhl	2012	Acta Oecologica	38	71-76
1470	221	Fokuhl	2012	Acta Oecologica	38	71-76
1471	221	Fokuhl	2012	Acta Oecologica	38	71-76
1472	221	Fokuhl	2012	Acta Oecologica	38	71-76
1473	222	Forget	1992	Biotropica	24	146-156
1474	223	Fornara	2005	Journal of Tropical Ecology	21	79-84
1475	223	Fornara	2005	Journal of Tropical Ecology	21	79-84
1476	223	Fornara	2005	Journal of Tropical Ecology	21	79-84
1477	223	Fornara	2005	Journal of Tropical Ecology	21	79-84
1478	223	Fornara	2005	Journal of Tropical Ecology	21	79-84
1479	223	Fornara	2005	Journal of Tropical Ecology	21	79-84
1480	223	Fornara	2005	Journal of Tropical Ecology	21	79-84
1481	223	Fornara	2005	Journal of Tropical Ecology	21	79-84
1482	223	Fornara	2005	Journal of Tropical Ecology	21	79-84
1483	223	Fornara	2005	Journal of Tropical Ecology	21	79-84
1484	223	Fornara	2005	Journal of Tropical Ecology	21	79-84
1485	223	Fornara	2005	Journal of Tropical Ecology	21	79-84
1486	223	Fornara	2005	Journal of Tropical Ecology	21	79-84
1487	223	Fornara	2005	Journal of Tropical Ecology	21	79-84
1488	223	Fornara	2005	Journal of Tropical Ecology	21	79-84
1489	223	Fornara	2005	Journal of Tropical Ecology	21	79-84
1490	223	Fornara	2005	Journal of Tropical Ecology	21	79-84
1491	223	Fornara	2005	Journal of Tropical Ecology	21	79-84
1492	224	Fourcassie	2002	Journal of Natural History	36	2211-2227
1493	225	Fox	2013	Agriculture Ecosystems and Environment	177	58-62
1494	225	Fox	2013	Agriculture Ecosystems and Environment	177	58-62
1495	225	Fox	2013	Agriculture Ecosystems and Environment	177	58-62
1496	226	French	2001	Austral Ecology	26	303-310
1497	226	French	2001	Austral Ecology	26	303-310
1498	226	French	2001	Austral Ecology	26	303-310
1499	226	French	2001	Austral Ecology	26	303-310
1500	226	French	2001	Austral Ecology	26	303-310
1501	226	French	2001	Austral Ecology	26	303-310
1502	226	French	2001	Austral Ecology	26	303-310
1503	226	French	2001	Austral Ecology	26	303-310
1504	226	French	2001	Austral Ecology	26	303-310
1505	226	French	2001	Austral Ecology	26	303-310
1506	226	French	2001	Austral Ecology	26	303-310
1507	226	French	2001	Austral Ecology	26	303-310
1508	226	French	2001	Austral Ecology	26	303-310
1509	226	French	2001	Austral Ecology	26	303-310
1510	227	Fricke	2013	Ecology Letters	16	1031-1036
1511	227	Fricke	2013	Ecology Letters	16	1031-1036
1512	228	Fuller	1983	Ecology	64	960-963
1513	229	Fynn	2014	Livestock Research for Rural Development	26	83
1514	230	Galen	1999	Oikos	85	426-434
1515	231	Galen	2003	Oikos	101	512-528
1516	232	Galen	2007	Ecology	88	1202-1209
1517	233	Galen	2017	Oikos	101	521-528
1518	234	Gallegos	2014	Journal of Ecology	102	659-666
1519	234	Gallegos	2014	Journal of Ecology	102	659-666
1520	234	Gallegos	2014	Journal of Ecology	102	659-666
1521	235	Gammans	2006	Journal of Chemical Ecology	32	1935-1947
1522	235	Gammans	2006	Journal of Chemical Ecology	32	1935-1947
1523	235	Gammans	2006	Journal of Chemical Ecology	32	1935-1947
1524	235	Gammans	2006	Journal of Chemical Ecology	32	1935-1947
1525	236	Ganeshaiah	1988	Oecologia	77	130-134
1526	236	Ganeshaiah	1988	Oecologia	77	130-134
1527	236	Ganeshaiah	1988	Oecologia	77	130-134
1528	237	Garcia	1995	Plant Systematics and Evolution	198	17-27
1529	238	Garcia	2012	Plos ONE	7	e44657
1530	238	Garcia	2012	Plos ONE	7	e44657
1531	238	Garcia	2012	Plos ONE	7	e44657
1532	238	Garcia	2012	Plos ONE	7	e44657
1533	238	Garcia	2012	Plos ONE	7	e44657
1534	238	Garcia	2012	Plos ONE	7	e44657
1535	239	Garcia-Chavez	2010	Journal of Arid Environments	74	54-62
1536	239	Garcia-Chavez	2010	Journal of Arid Environments	74	54-62
1537	239	Garcia-Chavez	2010	Journal of Arid Environments	74	54-62
1538	239	Garcia-Chavez	2010	Journal of Arid Environments	74	54-62
1539	239	Garcia-Chavez	2010	Journal of Arid Environments	74	54-62
1540	239	Garcia-Chavez	2010	Journal of Arid Environments	74	54-62
1541	239	Garcia-Chavez	2010	Journal of Arid Environments	74	54-62
1542	239	Garcia-Chavez	2010	Journal of Arid Environments	74	54-62
1543	240	Garcia-Fayos	2006	Acta Oecologica	30	276-282
1544	240	Garcia-Fayos	2006	Acta Oecologica	30	276-282
1545	240	Garcia-Fayos	2006	Acta Oecologica	30	276-282
1546	240	Garcia-Fayos	2006	Acta Oecologica	30	276-282
1547	240	Garcia-Fayos	2006	Acta Oecologica	30	276-282
1548	240	Garcia-Fayos	2006	Acta Oecologica	30	276-282
1549	241	Garcia-Fayos	2013	Plant Ecology	214	941-952
1550	241	Garcia-Fayos	2013	Plant Ecology	214	941-952
1551	242	Garcia-Franco	1997	Revista De Biologia Tropical	45	87-94
1552	242	Garcia-Franco	1997	Revista De Biologia Tropical	45	87-94
1553	243	Garcia-Robledo	1996	Oecologia	105	397-404
1554	244	Garcia-Robledo	2009	Biotropica	41	209-214
1555	244	Garcia-Robledo	2009	Biotropica	41	209-214
1556	244	Garcia-Robledo	2009	Biotropica	41	209-214
1557	244	Garcia-Robledo	2009	Biotropica	41	209-214
1558	245	Garrido	2002	Journal of Ecology	90	446-455
1559	245	Garrido	2002	Journal of Ecology	90	446-455
1560	245	Garrido	2002	Journal of Ecology	90	446-455
1561	245	Garrido	2002	Journal of Ecology	90	446-455
1562	245	Garrido	2002	Journal of Ecology	90	446-455
1563	245	Garrido	2002	Journal of Ecology	90	446-455
1564	245	Garrido	2002	Journal of Ecology	90	446-455
1565	245	Garrido	2002	Journal of Ecology	90	446-455
1566	245	Garrido	2002	Journal of Ecology	90	446-455
1567	245	Garrido	2002	Journal of Ecology	90	446-455
1568	245	Garrido	2002	Journal of Ecology	90	446-455
1569	245	Garrido	2002	Journal of Ecology	90	446-455
1570	245	Garrido	2002	Journal of Ecology	90	446-455
1571	245	Garrido	2002	Journal of Ecology	90	446-455
1572	245	Garrido	2002	Journal of Ecology	90	446-455
1573	245	Garrido	2002	Journal of Ecology	90	446-455
1574	245	Garrido	2002	Journal of Ecology	90	446-455
1575	245	Garrido	2002	Journal of Ecology	90	446-455
1576	245	Garrido	2002	Journal of Ecology	90	446-455
1577	245	Garrido	2002	Journal of Ecology	90	446-455
1578	246	Garrido	2009	Acta Oecologica	35	393-399
1579	247	Gentry	1974	Ecology	55	13328-1338
1580	248	Gibb	2003	Oikos	103	469-478
1581	248	Gibb	2003	Oikos	103	469-478
1582	248	Gibb	2003	Oikos	103	469-478
1583	248	Gibb	2003	Oikos	103	469-478
1584	248	Gibb	2003	Oikos	103	469-478
1585	248	Gibb	2003	Oikos	103	469-478
1586	248	Gibb	2003	Oikos	103	469-478
1587	248	Gibb	2003	Oikos	103	469-478
1588	248	Gibb	2003	Oikos	103	469-478
1589	249	Gibson	1993	Oikos	67	334-344
1590	249	Gibson	1993	Oikos	67	334-344
1591	249	Gibson	1993	Oikos	67	334-344
1592	249	Gibson	1993	Oikos	67	334-344
1593	249	Gibson	1993	Oikos	67	334-344
1594	249	Gibson	1993	Oikos	67	334-344
1595	249	Gibson	1993	Oikos	67	334-344
1596	249	Gibson	1993	Oikos	67	334-344
1597	250	Gibson	1993	Oikos	67	345-350
1598	250	Gibson	1993	Oikos	67	345-350
1599	250	Gibson	1993	Oikos	67	345-350
1600	250	Gibson	1993	Oikos	67	345-350
1601	250	Gibson	1993	Oikos	67	345-350
1602	250	Gibson	1993	Oikos	67	345-350
1603	251	Gibson	1994	Oikos	68	345-351
1604	251	Gibson	1994	Oikos	68	345-351
1605	251	Gibson	1994	Oikos	68	345-351
1606	251	Gibson	1994	Oikos	68	345-351
1607	252	Giladi	2004	Dissertation, UGA	175
1608	252	Giladi	2004	Dissertation, UGA	175
1609	252	Giladi	2004	Dissertation, UGA	175
1610	252	Giladi	2004	Dissertation, UGA	175
1611	252	Giladi	2004	Dissertation, UGA	175
1612	252	Giladi	2004	Dissertation, UGA	175
1613	252	Giladi	2004	Dissertation, UGA	175
1614	253	Giliomee	1986	Entomologia Generalis	11	217-219
1615	253	Giliomee	1986	Entomologia Generalis	11	217-219
1616	253	Giliomee	1986	Entomologia Generalis	11	217-219
1617	254	Gillon	1984	Insectes Sociaux	31	51-73
1618	254	Gillon	1984	Insectes Sociaux	31	51-73
1619	254	Gillon	1984	Insectes Sociaux	31	51-73
1620	254	Gillon	1984	Insectes Sociaux	31	51-73
1621	254	Gillon	1984	Insectes Sociaux	31	51-73
1622	254	Gillon	1984	Insectes Sociaux	31	51-73
1623	254	Gillon	1984	Insectes Sociaux	31	51-73
1624	254	Gillon	1984	Insectes Sociaux	31	51-73
1625	254	Gillon	1984	Insectes Sociaux	31	51-73
1626	254	Gillon	1984	Insectes Sociaux	31	51-73
1627	254	Gillon	1984	Insectes Sociaux	31	51-73
1628	254	Gillon	1984	Insectes Sociaux	31	51-73
1629	254	Gillon	1984	Insectes Sociaux	31	51-73
1630	254	Gillon	1984	Insectes Sociaux	31	51-73
1631	254	Gillon	1984	Insectes Sociaux	31	51-73
1632	254	Gillon	1984	Insectes Sociaux	31	51-73
1633	254	Gillon	1984	Insectes Sociaux	31	51-73
1634	254	Gillon	1984	Insectes Sociaux	31	51-73
1635	254	Gillon	1984	Insectes Sociaux	31	51-73
1636	254	Gillon	1984	Insectes Sociaux	31	51-73
1637	254	Gillon	1984	Insectes Sociaux	31	51-73
1638	254	Gillon	1984	Insectes Sociaux	31	51-73
1639	254	Gillon	1984	Insectes Sociaux	31	51-73
1640	254	Gillon	1984	Insectes Sociaux	31	51-73
1641	255	Golley	1964	Ecology	45	217-225
1642	256	Gomez	1992	Oecologia	91	410-418
1643	257	Gomez	1998	Ecological Research	13	347-354
1644	257	Gomez	1998	Ecological Research	13	347-354
1645	257	Gomez	1998	Ecological Research	13	347-354
1646	257	Gomez	1998	Ecological Research	13	347-354
1647	258	Gomez	1998	Sociobiology	32	441-450
1648	259	Gomez	2000	Oecologia	122	90-97
1649	259	Gomez	2000	Oecologia	122	90-97
1650	259	Gomez	2000	Oecologia	122	90-97
1651	259	Gomez	2000	Oecologia	122	90-97
1652	260	Gomez	2003	Acta Oecologica	24	47-53
1653	260	Gomez	2003	Acta Oecologica	24	47-53
1654	260	Gomez	2003	Acta Oecologica	24	47-53
1655	260	Gomez	2003	Acta Oecologica	24	47-53
1656	260	Gomez	2003	Acta Oecologica	24	47-53
1657	260	Gomez	2003	Acta Oecologica	24	47-53
1658	260	Gomez	2003	Acta Oecologica	24	47-53
1659	260	Gomez	2003	Acta Oecologica	24	47-53
1660	260	Gomez	2003	Acta Oecologica	24	47-53
1661	260	Gomez	2003	Acta Oecologica	24	47-53
1662	260	Gomez	2003	Acta Oecologica	24	47-53
1663	260	Gomez	2003	Acta Oecologica	24	47-53
1664	260	Gomez	2003	Acta Oecologica	24	47-53
1665	260	Gomez	2003	Acta Oecologica	24	47-53
1666	260	Gomez	2003	Acta Oecologica	24	47-53
1667	260	Gomez	2003	Acta Oecologica	24	47-53
1668	260	Gomez	2003	Acta Oecologica	24	47-53
1669	260	Gomez	2003	Acta Oecologica	24	47-53
1670	260	Gomez	2003	Acta Oecologica	24	47-53
1671	260	Gomez	2003	Acta Oecologica	24	47-53
1672	260	Gomez	2003	Acta Oecologica	24	47-53
1673	260	Gomez	2003	Acta Oecologica	24	47-53
1674	260	Gomez	2003	Acta Oecologica	24	47-53
1675	260	Gomez	2003	Acta Oecologica	24	47-53
1676	261	Gomez	2003	Ecography	26	532-538
1677	261	Gomez	2003	Ecography	26	532-538
1678	261	Gomez	2003	Ecography	26	532-538
1679	261	Gomez	2003	Ecography	26	532-538
1680	261	Gomez	2003	Ecography	26	532-538
1681	261	Gomez	2003	Ecography	26	532-538
1682	261	Gomez	2003	Ecography	26	532-538
1683	261	Gomez	2003	Ecography	26	532-538
1684	261	Gomez	2003	Ecography	26	532-538
1685	262	Gomez	2005	Oecologia	146	244-246
1686	262	Gomez	2005	Oecologia	146	244-246
1687	262	Gomez	2005	Oecologia	146	244-246
1688	262	Gomez	2005	Oecologia	146	244-246
1689	262	Gomez	2005	Oecologia	146	244-246
1690	262	Gomez	2005	Oecologia	146	244-246
1691	262	Gomez	2005	Oecologia	146	244-246
1692	262	Gomez	2005	Oecologia	146	244-246
1693	263	Gorb	1995	Oikos	73	367-374
1694	263	Gorb	1995	Oikos	73	367-374
1695	263	Gorb	1995	Oikos	73	367-374
1696	263	Gorb	1995	Oikos	73	367-374
1697	263	Gorb	1995	Oikos	73	367-374
1698	264	Gorb	1995	Zhurnal Obshchei Biologii	56	470-476
1699	264	Gorb	1995	Zhurnal Obshchei Biologii	56	470-476
1700	264	Gorb	1995	Zhurnal Obshchei Biologii	56	470-476
1701	265	Gorb	1997	Plant Ecology	131	215-221
1702	266	Gorb	1997	Zhurnal Obshchei Biologii	58	89-96
1703	266	Gorb	1997	Zhurnal Obshchei Biologii	58	89-96
1704	266	Gorb	1997	Zhurnal Obshchei Biologii	58	89-96
1705	267	Gorb	1998	Russian Journal of Ecology	29	55-62
1706	268	Gorb	1999	Acta Oecologica	20	509-518
1707	268	Gorb	1999	Acta Oecologica	20	509-518
1708	268	Gorb	1999	Acta Oecologica	20	509-518
1709	268	Gorb	1999	Acta Oecologica	20	509-518
1710	268	Gorb	1999	Acta Oecologica	20	509-518
1711	269	Gorb	1999	Oikos	84	110-118
1712	269	Gorb	1999	Oikos	84	110-118
1713	269	Gorb	1999	Oikos	84	110-118
1714	269	Gorb	1999	Oikos	84	110-118
1715	270	Gorb	2000	Acta Oecologica	21	293-301
1716	270	Gorb	2000	Acta Oecologica	21	293-301
1717	271	Gorb	2000	Ecological Research	15	187-192
1718	271	Gorb	2000	Ecological Research	15	187-192
1719	272	Gorb	2001	Zhurnal Obshchei Biologii	62	132-140
1720	272	Gorb	2001	Zhurnal Obshchei Biologii	62	132-140
1721	273	Gordon	1980	Madrono	27	68-78
1722	273	Gordon	1980	Madrono	27	68-78
1723	273	Gordon	1980	Madrono	27	68-78
1724	273	Gordon	1980	Madrono	27	68-78
1725	273	Gordon	1980	Madrono	27	68-78
1726	273	Gordon	1980	Madrono	27	68-78
1727	273	Gordon	1980	Madrono	27	68-78
1728	273	Gordon	1980	Madrono	27	68-78
1729	273	Gordon	1980	Madrono	27	68-78
1730	273	Gordon	1980	Madrono	27	68-78
1731	273	Gordon	1980	Madrono	27	68-78
1732	273	Gordon	1980	Madrono	27	68-78
1733	274	Gordon	1993	Oecologia	95	479-487
1734	274	Gordon	1993	Oecologia	95	479-487
1735	274	Gordon	1993	Oecologia	95	479-487
1736	274	Gordon	1993	Oecologia	95	479-487
1737	274	Gordon	1993	Oecologia	95	479-487
1738	274	Gordon	1993	Oecologia	95	479-487
1739	274	Gordon	1993	Oecologia	95	479-487
1740	274	Gordon	1993	Oecologia	95	479-487
1741	274	Gordon	1993	Oecologia	95	479-487
1742	274	Gordon	1993	Oecologia	95	479-487
1743	274	Gordon	1993	Oecologia	95	479-487
1744	274	Gordon	1993	Oecologia	95	479-487
1745	274	Gordon	1993	Oecologia	95	479-487
1746	274	Gordon	1993	Oecologia	95	479-487
1747	274	Gordon	1993	Oecologia	95	479-487
1748	274	Gordon	1993	Oecologia	95	479-487
1749	274	Gordon	1993	Oecologia	95	479-487
1750	274	Gordon	1993	Oecologia	95	479-487
1751	274	Gordon	1993	Oecologia	95	479-487
1752	274	Gordon	1993	Oecologia	95	479-487
1753	274	Gordon	1993	Oecologia	95	479-487
1754	274	Gordon	1993	Oecologia	95	479-487
1755	274	Gordon	1993	Oecologia	95	479-487
1756	274	Gordon	1993	Oecologia	95	479-487
1757	274	Gordon	1993	Oecologia	95	479-487
1758	274	Gordon	1993	Oecologia	95	479-487
1759	274	Gordon	1993	Oecologia	95	479-487
1760	275	Gordon	2001	American Naturalist	159	509-518
1761	276	Gordon	2008	Behavioral Ecology	19	217-222
1762	277	Gordon	2016	Ecography	39	815-824
1763	278	Gottsberger	1983	Dispersal and Distribution: An International Symposium	7	315-352
1764	278	Gottsberger	1983	Dispersal and Distribution: An International Symposium	7	315-352
1765	278	Gottsberger	1983	Dispersal and Distribution: An International Symposium	7	315-352
1766	278	Gottsberger	1983	Dispersal and Distribution: An International Symposium	7	315-352
1767	278	Gottsberger	1983	Dispersal and Distribution: An International Symposium	7	315-352
1768	278	Gottsberger	1983	Dispersal and Distribution: An International Symposium	7	315-352
1769	278	Gottsberger	1983	Dispersal and Distribution: An International Symposium	7	315-352
1770	278	Gottsberger	1983	Dispersal and Distribution: An International Symposium	7	315-352
1771	278	Gottsberger	1983	Dispersal and Distribution: An International Symposium	7	315-352
1772	278	Gottsberger	1983	Dispersal and Distribution: An International Symposium	7	315-352
1773	278	Gottsberger	1983	Dispersal and Distribution: An International Symposium	7	315-352
1774	278	Gottsberger	1983	Dispersal and Distribution: An International Symposium	7	315-352
1775	278	Gottsberger	1983	Dispersal and Distribution: An International Symposium	7	315-352
1776	279	Gove	2007	Oecologia	153	687-697
1777	279	Gove	2007	Oecologia	153	687-697
1778	280	Greenfield	2013	Alife		105-112
1779	281	Gross	1991	Journal of Tropical Ecology	7	99-112
1780	281	Gross	1991	Journal of Tropical Ecology	7	99-112
1781	281	Gross	1991	Journal of Tropical Ecology	7	99-112
1782	281	Gross	1991	Journal of Tropical Ecology	7	99-112
1783	281	Gross	1991	Journal of Tropical Ecology	7	99-112
1784	281	Gross	1991	Journal of Tropical Ecology	7	99-112
1785	281	Gross	1991	Journal of Tropical Ecology	7	99-112
1786	281	Gross	1991	Journal of Tropical Ecology	7	99-112
1787	281	Gross	1991	Journal of Tropical Ecology	7	99-112
1788	281	Gross	1991	Journal of Tropical Ecology	7	99-112
1789	281	Gross	1991	Journal of Tropical Ecology	7	99-112
1790	281	Gross	1991	Journal of Tropical Ecology	7	99-112
1791	281	Gross	1991	Journal of Tropical Ecology	7	99-112
1792	281	Gross	1991	Journal of Tropical Ecology	7	99-112
1793	281	Gross	1991	Journal of Tropical Ecology	7	99-112
1794	281	Gross	1991	Journal of Tropical Ecology	7	99-112
1795	281	Gross	1991	Journal of Tropical Ecology	7	99-112
1796	281	Gross	1991	Journal of Tropical Ecology	7	99-112
1797	281	Gross	1991	Journal of Tropical Ecology	7	99-112
1798	281	Gross	1991	Journal of Tropical Ecology	7	99-112
1799	282	Guarino	2005	Plant Ecology	178	225-235
1800	282	Guarino	2005	Plant Ecology	178	225-235
1801	282	Guarino	2005	Plant Ecology	178	225-235
1802	282	Guarino	2005	Plant Ecology	178	225-235
1803	283	Guimaraes	2006	Austral Ecology	31	776-782
1804	283	Guimaraes	2006	Austral Ecology	31	776-782
1805	284	Guimarães	2002	Journal of Tropical Ecology	18	303-307
1806	284	Guimarães	2002	Journal of Tropical Ecology	18	303-307
1807	284	Guimarães	2002	Journal of Tropical Ecology	18	303-307
1808	284	Guimarães	2002	Journal of Tropical Ecology	18	303-307
1809	284	Guimarães	2002	Journal of Tropical Ecology	18	303-307
1810	284	Guimarães	2002	Journal of Tropical Ecology	18	303-307
1811	284	Guimarães	2002	Journal of Tropical Ecology	18	303-307
1812	284	Guimarães	2002	Journal of Tropical Ecology	18	303-307
1813	284	Guimarães	2002	Journal of Tropical Ecology	18	303-307
1814	284	Guimarães	2002	Journal of Tropical Ecology	18	303-307
1815	284	Guimarães	2002	Journal of Tropical Ecology	18	303-307
1816	284	Guimarães	2002	Journal of Tropical Ecology	18	303-307
1817	284	Guimarães	2002	Journal of Tropical Ecology	18	303-307
1818	284	Guimarães	2002	Journal of Tropical Ecology	18	303-307
1819	285	Guitian	2003	Plant Ecology	169	171-177
1820	285	Guitian	2003	Plant Ecology	169	171-177
1821	285	Guitian	2003	Plant Ecology	169	171-177
1822	285	Guitian	2003	Plant Ecology	169	171-177
1823	285	Guitian	2003	Plant Ecology	169	171-177
1824	285	Guitian	2003	Plant Ecology	169	171-177
1825	285	Guitian	2003	Plant Ecology	169	171-177
1826	285	Guitian	2003	Plant Ecology	169	171-177
1827	285	Guitian	2003	Plant Ecology	169	171-177
1828	285	Guitian	2003	Plant Ecology	169	171-177
1829	285	Guitian	2003	Plant Ecology	169	171-177
1830	285	Guitian	2003	Plant Ecology	169	171-177
1831	285	Guitian	2003	Plant Ecology	169	171-177
1832	286	Guitian	2006	Plant Species Biology	21	165-171
1833	286	Guitian	2006	Plant Species Biology	21	165-171
1834	287	Guo	1996	Oecologia	107	568-577
1835	288	Gutterman	1997	Israel Journal of Plant Science	45	317-327
1836	288	Gutterman	1997	Israel Journal of Plant Science	45	317-327
1837	288	Gutterman	1997	Israel Journal of Plant Science	45	317-327
1838	288	Gutterman	1997	Israel Journal of Plant Science	45	317-327
1839	289	Haase	1995	Journal of Arid Environments	31	55-65
1840	290	Handel	1976	American Journal of Botany	63	1071-1079
1841	290	Handel	1976	American Journal of Botany	63	1071-1079
1842	290	Handel	1976	American Journal of Botany	63	1071-1079
1843	291	Handel	1978	Canadian Journal of Botany	56	2925-2927
1844	291	Handel	1978	Canadian Journal of Botany	56	2925-2927
1845	291	Handel	1978	Canadian Journal of Botany	56	2925-2927
1846	291	Handel	1978	Canadian Journal of Botany	56	2925-2927
1847	291	Handel	1978	Canadian Journal of Botany	56	2925-2927
1848	292	Hanna	2015	Ecology	96	222-230
1849	293	Hansen	1978	Oecologia	35	109-117
1850	293	Hansen	1978	Oecologia	35	109-117
1851	293	Hansen	1978	Oecologia	35	109-117
1852	293	Hansen	1978	Oecologia	35	109-117
1853	293	Hansen	1978	Oecologia	35	109-117
1854	293	Hansen	1978	Oecologia	35	109-117
1855	293	Hansen	1978	Oecologia	35	109-117
1856	293	Hansen	1978	Oecologia	35	109-117
1857	293	Hansen	1978	Oecologia	35	109-117
1858	294	Hansen	2009	Biotropica	41	202-208
1859	294	Hansen	2009	Biotropica	41	202-208
1860	295	Hanzawa	1988	American Naturalist	131	1-13
1861	295	Hanzawa	1988	American Naturalist	131	1-13
1862	295	Hanzawa	1988	American Naturalist	131	1-13
1863	295	Hanzawa	1988	American Naturalist	131	1-13
1864	295	Hanzawa	1988	American Naturalist	131	1-13
1865	295	Hanzawa	1988	American Naturalist	131	1-13
1866	295	Hanzawa	1988	American Naturalist	131	1-13
1867	295	Hanzawa	1988	American Naturalist	131	1-13
1868	295	Hanzawa	1988	American Naturalist	131	1-13
1869	296	Hardesty	2011	Integrative Zoology	6	222-226
1870	297	Harmon	1992	American Journal of Botany	1992	300-305
1871	298	Harmon	2002	The American Midland Naturalist	147	32-43
1872	299	Harrington	1995	Australian Journal of Ecology	20	538-547
1873	299	Harrington	1995	Australian Journal of Ecology	20	538-547
1874	299	Harrington	1995	Australian Journal of Ecology	20	538-547
1875	300	Hastenreiter	2015	Neotropical Entomology	44	351-356
1876	300	Hastenreiter	2015	Neotropical Entomology	44	351-356
1877	300	Hastenreiter	2015	Neotropical Entomology	44	351-356
1878	301	He	2009	New Phytologist	181	725-733
1879	301	He	2009	New Phytologist	181	725-733
1880	301	He	2009	New Phytologist	181	725-733
1881	301	He	2009	New Phytologist	181	725-733
1882	301	He	2009	New Phytologist	181	725-733
1883	302	Heinken	2009	Perspectives in Plant Ecology Evolution and Systematics	11	1-15
1884	303	Heithaus	1981	Ecology	62	136-145
1885	303	Heithaus	1981	Ecology	62	136-145
1886	303	Heithaus	1981	Ecology	62	136-145
1887	304	Heithaus	2005	Journal of Insect Behavior	18	827-846
1888	304	Heithaus	2005	Journal of Insect Behavior	18	827-846
1889	305	Herdandez-Cumplido	2016	Biotropica	48	342-348
1890	305	Herdandez-Cumplido	2016	Biotropica	48	342-348
1891	305	Herdandez-Cumplido	2016	Biotropica	48	342-348
1892	306	Herdandez-Cumplido	2016	Environmental Entomology	45	991-994
1893	306	Herdandez-Cumplido	2016	Environmental Entomology	45	991-994
1894	307	Heredia	2005	Behavioural Processes	70	289-300
1895	307	Heredia	2005	Behavioural Processes	70	289-300
1896	308	Hickey	2016	Journal of Insect Behavior	29	535-547
1897	309	Higashi	1989	Oikos	54	389-394
1898	309	Higashi	1989	Oikos	54	389-394
1899	310	Hilley	2015	Plant Ecology	216	1091-1101
1900	310	Hilley	2015	Plant Ecology	216	1091-1101
1901	310	Hilley	2015	Plant Ecology	216	1091-1101
1902	310	Hilley	2015	Plant Ecology	216	1091-1101
1903	310	Hilley	2015	Plant Ecology	216	1091-1101
1904	310	Hilley	2015	Plant Ecology	216	1091-1101
1905	310	Hilley	2015	Plant Ecology	216	1091-1101
1906	310	Hilley	2015	Plant Ecology	216	1091-1101
1907	310	Hilley	2015	Plant Ecology	216	1091-1101
1908	311	Hobbs	1985	Oecologia	67	519-523
1909	312	Hochwallner	2012	Plant Biology	14	198-207
1910	312	Hochwallner	2012	Plant Biology	14	198-207
1911	313	Holl	1997	Biotropica	29	459-468
1912	313	Holl	1997	Biotropica	29	459-468
1913	314	Holland	2011	Oikos	120	381-388
1914	315	Holldobler	1974	PNAS	71	3274-3277
1915	315	Holldobler	1974	PNAS	71	3274-3277
1916	316	Holldobler	1976	Behavioral Ecology and Sociobiology	1	3-44
1917	316	Holldobler	1976	Behavioral Ecology and Sociobiology	1	3-44
1918	316	Holldobler	1976	Behavioral Ecology and Sociobiology	1	3-44
1919	317	Holldobler	1978	Behavioral Ecology and Sociobiology	4	163-181
1920	318	Holmes	1990	South African Journal of Botany	56	428-434
1921	318	Holmes	1990	South African Journal of Botany	56	428-434
1922	318	Holmes	1990	South African Journal of Botany	56	428-434
1923	318	Holmes	1990	South African Journal of Botany	56	428-434
1924	318	Holmes	1990	South African Journal of Botany	56	428-434
1925	318	Holmes	1990	South African Journal of Botany	56	428-434
1926	319	Holtcamp	1997	Ecology	78	308-317
1927	320	Horvitz	1980	American Journal of Botany	67	321-326
1928	320	Horvitz	1980	American Journal of Botany	67	321-326
1929	320	Horvitz	1980	American Journal of Botany	67	321-326
1930	320	Horvitz	1980	American Journal of Botany	67	321-326
1931	320	Horvitz	1980	American Journal of Botany	67	321-326
1932	320	Horvitz	1980	American Journal of Botany	67	321-326
1933	320	Horvitz	1980	American Journal of Botany	67	321-326
1934	320	Horvitz	1980	American Journal of Botany	67	321-326
1935	320	Horvitz	1980	American Journal of Botany	67	321-326
1936	320	Horvitz	1980	American Journal of Botany	67	321-326
1937	320	Horvitz	1980	American Journal of Botany	67	321-326
1938	320	Horvitz	1980	American Journal of Botany	67	321-326
1939	320	Horvitz	1980	American Journal of Botany	67	321-326
1940	320	Horvitz	1980	American Journal of Botany	67	321-326
1941	320	Horvitz	1980	American Journal of Botany	67	321-326
1942	320	Horvitz	1980	American Journal of Botany	67	321-326
1943	320	Horvitz	1980	American Journal of Botany	67	321-326
1944	320	Horvitz	1980	American Journal of Botany	67	321-326
1945	321	Horvitz	1981	Oecologia	51	47-52
1946	321	Horvitz	1981	Oecologia	51	47-52
1947	321	Horvitz	1981	Oecologia	51	47-52
1948	321	Horvitz	1981	Oecologia	51	47-52
1949	321	Horvitz	1981	Oecologia	51	47-52
1950	322	Horvitz	1984	Ecology	65	1369-1378
1951	323	Horvitz	1986	Biotropica	18	319-323
1952	323	Horvitz	1986	Biotropica	18	319-323
1953	323	Horvitz	1986	Biotropica	18	319-323
1954	323	Horvitz	1986	Biotropica	18	319-323
1955	324	Horvitz	1994	Ecology	75	1949-1958
1956	325	Houadria	2015	Biotropica	47	208-217
1957	326	Huang	2000	Israel Journal of Plant Science	48	255-266
1958	327	Huang	2011	Journal of Insect Behavior	24	307-316
1959	328	Hughes	1990	Ecology	71	138-148
1960	328	Hughes	1990	Ecology	71	138-148
1961	328	Hughes	1990	Ecology	71	138-148
1962	328	Hughes	1990	Ecology	71	138-148
1963	328	Hughes	1990	Ecology	71	138-148
1964	328	Hughes	1990	Ecology	71	138-148
1965	328	Hughes	1990	Ecology	71	138-148
1966	328	Hughes	1990	Ecology	71	138-148
1967	328	Hughes	1990	Ecology	71	138-148
1968	328	Hughes	1990	Ecology	71	138-148
1969	328	Hughes	1990	Ecology	71	138-148
1970	328	Hughes	1990	Ecology	71	138-148
1971	328	Hughes	1990	Ecology	71	138-148
1972	328	Hughes	1990	Ecology	71	138-148
1973	328	Hughes	1990	Ecology	71	138-148
1974	328	Hughes	1990	Ecology	71	138-148
1975	328	Hughes	1990	Ecology	71	138-148
1976	328	Hughes	1990	Ecology	71	138-148
1977	328	Hughes	1990	Ecology	71	138-148
1978	328	Hughes	1990	Ecology	71	138-148
1979	328	Hughes	1990	Ecology	71	138-148
1980	328	Hughes	1990	Ecology	71	138-148
1981	329	Hughes	1992	Ecology	73	1285-1299
1982	329	Hughes	1992	Ecology	73	1285-1299
1983	329	Hughes	1992	Ecology	73	1285-1299
1984	329	Hughes	1992	Ecology	73	1285-1299
1985	329	Hughes	1992	Ecology	73	1285-1299
1986	329	Hughes	1992	Ecology	73	1285-1299
1987	329	Hughes	1992	Ecology	73	1285-1299
1988	329	Hughes	1992	Ecology	73	1285-1299
1989	329	Hughes	1992	Ecology	73	1285-1299
1990	329	Hughes	1992	Ecology	73	1285-1299
1991	330	Hughes	1992	Ecology	73	1300-1312
1992	330	Hughes	1992	Ecology	73	1300-1312
1993	330	Hughes	1992	Ecology	73	1300-1312
1994	330	Hughes	1992	Ecology	73	1300-1312
1995	330	Hughes	1992	Ecology	73	1300-1312
1996	330	Hughes	1992	Ecology	73	1300-1312
1997	330	Hughes	1992	Ecology	73	1300-1312
1998	330	Hughes	1992	Ecology	73	1300-1312
1999	331	Hughes	1994	Functional Ecology	8	358-365
[truncated: 5,996 more rows]

## Sheet: Table 3 Data Used in Models
id	refid	pred	disp	para	p_fam	p_g	p_sp	a_g	a_sp	continent	log_avg_diam	log_ant_size	disp_self	disp_myrm	disp_vert	disp_wind	plant_sp	h_sp	omni_sp	hab_forest	hab_shrubland	hab_desert	hab_grassland	hab_crop	hab_urban	lform_annual	lform_perenniel	ghab_forbherb	ghab_graminoid	ghab_shrubtree	ghab_other	shape_longnarrow	shape_round	shape_sphere	shape_odd	surface_smooth	surface_middle	surface_rugous	surface_appendage	lform	ghab	shape	surface	hab	country	diam_min	diam_max	avg_diam	ant_lmin
3	3	1	0	0	Poaceae	Hordeum	vulgare	Messor	arenarius	Asia	1.04139	0.875061	0	0	1	1	1	0	0	0	0	1	0	0	0	1	0	0	1	0	0	0	1	0	0	1	0	0	0	annual	graminoid	round	smooth	desert	Israel	8	14	11	7
4	4	0	0	0	Orchidaceae	Spathoglottis	plicata	Solenopsis	invicta	North_America	1.09691	0.327359	1	0	0	0	0	0	0	1	0	0	0	0	0	0	1	1	0	0	0	1	0	0	0	0	1	0	0	perennial	forb_herb	long_narrow	middle	forest	Puerto Rico	12	13	12.5	2
5	5	1	0	0	Fabaceae	Glycine	max	Solenopsis	invicta	North_America	0.929419	0.327359	1	0	0	0	0	0	0	0	0	0	0	1	0	1	0	1	0	0	0	0	0	1	0	1	0	0	0	annual	forb_herb	sphere	smooth	human	USA	6	11	8.5	2
6	6	0	1	0	Asteraceae	Carduus	nutans	Dorymyrmex	insanus	North_America	0.544068	0.458638	0	0	0	1	0	0	0	0	0	0	1	0	0	1	0	1	0	0	0	1	0	0	0	0	1	0	0	annual	forb_herb	long_narrow	middle	grassland	USA	3.5	3.5	3.5	2.75
7	6	0	1	0	Asteraceae	Circium	arvense	Dorymyrmex	insanus	North_America	0.439333	0.458638	0	0	0	1	0	0	0	0	0	0	1	0	0	1	0	1	0	0	0	0	0	0	1	0	1	0	0	annual	forb_herb	odd	middle	grassland	USA	2.5	3	2.75	2.75
8	6	0	1	0	Asteraceae	Carduus	nutans	Pogonomyrmex	occidentalis	North_America	0.544068	0.653213	0	0	0	1	1	0	1	0	0	0	1	0	0	1	0	1	0	0	0	1	0	0	0	0	1	0	0	annual	forb_herb	long_narrow	middle	grassland	USA	3.5	3.5	3.5	4
9	6	0	1	0	Asteraceae	Circium	arvense	Pogonomyrmex	occidentalis	North_America	0.439333	0.653213	0	0	0	1	1	0	1	0	0	0	1	0	0	1	0	1	0	0	0	0	0	0	1	0	1	0	0	annual	forb_herb	odd	middle	grassland	USA	2.5	3	2.75	4
10	6	0	1	0	Asteraceae	Carduss	nutans	Tetramorium	caespitum	North_America	0.544068	0.30103	0	0	0	1	0	0	0	0	0	0	1	0	0	1	0	1	0	0	0	1	0	0	0	0	1	0	0	annual	forb_herb	long_narrow	middle	grassland	USA	3.5	3.5	3.5	1.75
11	6	0	1	0	Asteraceae	Circium	arvense	Tetramorium	caespitum	North_America	0.439333	0.30103	0	0	0	1	0	0	0	0	0	0	1	0	0	1	0	1	0	0	0	0	0	0	1	0	1	0	0	annual	forb_herb	odd	middle	grassland	USA	2.5	3	2.75	1.75
13	8	0	1	0	Ranunculaceae	Helleborus	foetidus	Aphaenogaster	iberica	Europe	0.845098	0.845098	0	1	0	0	0	0	0	1	0	0	0	0	0	0	1	1	0	0	0	0	1	0	0	1	0	0	0	perennial	forb_herb	round	smooth	forest	Spain	6	8	7	6
14	8	0	1	0	Ranunculaceae	Helleborus	foetidus	Aphaenogaster	senilis	Europe	0.845098	0.778151	0	1	0	0	0	0	0	1	0	0	0	0	0	0	1	1	0	0	0	0	1	0	0	1	0	0	0	perennial	forb_herb	round	smooth	forest	Spain	6	8	7	5
15	8	0	1	0	Ranunculaceae	Helleborus	foetidus	Camponotus	cruentatus	Europe	0.845098	0.90309	0	1	0	0	0	1	0	1	0	0	0	0	0	0	1	1	0	0	0	0	1	0	0	1	0	0	0	perennial	forb_herb	round	smooth	forest	Spain	6	8	7	7
16	8	0	1	0	Ranunculaceae	Helleborus	foetidus	Formica	cunicularia	Europe	0.845098	0.574031	0	1	0	0	0	1	0	1	0	0	0	0	0	0	1	1	0	0	0	0	1	0	0	1	0	0	0	perennial	forb_herb	round	smooth	forest	Spain	6	8	7	3.5
20	9	0	1	0	Caricaceae	Carica	papaya	Ectatomma	edentatum	South_America	0.30103	0.778151	0	0	1	0	0	0	0	1	0	0	0	0	0	0	1	0	0	1	0	0	0	1	0	0	0	1	0	perennial	shrub_tree	sphere	rugous	forest	Brazil	2	2	2	5.5
21	9	0	1	0	Caricaceae	Carica	papaya	Ectatomma	edentatum	South_America	0.30103	0.778151	0	0	1	0	0	0	0	1	0	0	0	0	0	0	1	0	0	1	0	0	0	1	0	0	0	1	0	perennial	shrub_tree	sphere	rugous	forest	Brazil	2	2	2	5.5
22	9	0	1	0	Caricaceae	Carica	papaya	Ectatomma	edentatum	South_America	0.30103	0.778151	0	0	1	0	0	0	0	1	0	0	0	0	0	0	1	0	0	1	0	0	0	1	0	0	0	1	0	perennial	shrub_tree	sphere	rugous	forest	Brazil	2	2	2	5.5
23	9	0	1	0	Caricaceae	Carica	papaya	Odontomachus	chelifer	South_America	0.30103	0.916454	0	0	1	0	0	0	0	1	0	0	0	0	0	0	1	0	0	1	0	0	0	1	0	0	0	1	0	perennial	shrub_tree	sphere	rugous	forest	Brazil	2	2	2	7.5
24	9	0	1	0	Caricaceae	Carica	papaya	Odontomachus	chelifer	South_America	0.30103	0.916454	0	0	1	0	0	0	0	1	0	0	0	0	0	0	1	0	0	1	0	0	0	1	0	0	0	1	0	perennial	shrub_tree	sphere	rugous	forest	Brazil	2	2	2	7.5
25	9	0	1	0	Caricaceae	Carica	papaya	Odontomachus	chelifer	South_America	0.30103	0.916454	0	0	1	0	0	0	0	1	0	0	0	0	0	0	1	0	0	1	0	0	0	1	0	0	0	1	0	perennial	shrub_tree	sphere	rugous	forest	Brazil	2	2	2	7.5
26	9	0	1	0	Caricaceae	Carica	papaya	Pachycondyla	striata	South_America	0.30103	0.971971	0	0	1	0	0	0	0	1	0	0	0	0	0	0	1	0	0	1	0	0	0	1	0	0	0	1	0	perennial	shrub_tree	sphere	rugous	forest	Brazil	2	2	2	8.75
27	9	0	1	0	Caricaceae	Carica	papaya	Pachycondyla	striata	South_America	0.30103	0.971971	0	0	1	0	0	0	0	1	0	0	0	0	0	0	1	0	0	1	0	0	0	1	0	0	0	1	0	perennial	shrub_tree	sphere	rugous	forest	Brazil	2	2	2	8.75
28	9	0	1	0	Caricaceae	Carica	papaya	Pachycondyla	striata	South_America	0.30103	0.971971	0	0	1	0	0	0	0	1	0	0	0	0	0	0	1	0	0	1	0	0	0	1	0	0	0	1	0	perennial	shrub_tree	sphere	rugous	forest	Brazil	2	2	2	8.75
29	9	0	1	0	Caricaceae	Carica	papaya	Pheidole	gertrudae	South_America	0.30103	0.224015	0	0	1	0	0	0	0	1	0	0	0	0	0	0	1	0	0	1	0	0	0	1	0	0	0	1	0	perennial	shrub_tree	sphere	rugous	forest	Brazil	2	2	2	1.6
30	9	0	1	0	Caricaceae	Carica	papaya	Pheidole	gertrudae	South_America	0.30103	0.224015	0	0	1	0	0	0	0	1	0	0	0	0	0	0	1	0	0	1	0	0	0	1	0	0	0	1	0	perennial	shrub_tree	sphere	rugous	forest	Brazil	2	2	2	1.6
31	9	0	1	0	Caricaceae	Carica	papaya	Pheidole	sensitiva	South_America	0.30103	0.273001	0	0	1	0	0	0	0	1	0	0	0	0	0	0	1	0	0	1	0	0	0	1	0	0	0	1	0	perennial	shrub_tree	sphere	rugous	forest	Brazil	2	2	2	1.75
32	9	0	1	0	Caricaceae	Carica	papaya	Pheidole	unknown	South_America	0.30103	0.30103	0	0	1	0	0	0	0	1	0	0	0	0	0	0	1	0	0	1	0	0	0	1	0	0	0	1	0	perennial	shrub_tree	sphere	rugous	forest	Brazil	2	2	2	1.5
33	9	0	1	0	Caricaceae	Carica	papaya	Pheidole	unknown	South_America	0.30103	0.30103	0	0	1	0	0	0	0	1	0	0	0	0	0	0	1	0	0	1	0	0	0	1	0	0	0	1	0	perennial	shrub_tree	sphere	rugous	forest	Brazil	2	2	2	1.5
34	9	0	1	0	Caricaceae	Carica	papaya	Pheidole	unknown	South_America	0.30103	0.30103	0	0	1	0	0	0	0	1	0	0	0	0	0	0	1	0	0	1	0	0	0	1	0	0	0	1	0	perennial	shrub_tree	sphere	rugous	forest	Brazil	2	2	2	1.5
35	9	0	1	0	Caricaceae	Carica	papaya	Pheidole	unknown	South_America	0.30103	0.30103	0	0	1	0	0	0	0	1	0	0	0	0	0	0	1	0	0	1	0	0	0	1	0	0	0	1	0	perennial	shrub_tree	sphere	rugous	forest	Brazil	2	2	2	1.5
36	9	0	1	0	Caricaceae	Carica	papaya	Pheidole	unknown	South_America	0.30103	0.30103	0	0	1	0	0	0	0	1	0	0	0	0	0	0	1	0	0	1	0	0	0	1	0	0	0	1	0	perennial	shrub_tree	sphere	rugous	forest	Brazil	2	2	2	1.5
37	9	0	1	0	Caricaceae	Carica	papaya	Pheidole	unknown	South_America	0.30103	0.30103	0	0	1	0	0	0	0	1	0	0	0	0	0	0	1	0	0	1	0	0	0	1	0	0	0	1	0	perennial	shrub_tree	sphere	rugous	forest	Brazil	2	2	2	1.5
38	9	0	1	0	Caricaceae	Carica	papaya	Trachymyrmex	oetkeri	South_America	0.30103	0.327359	0	0	1	0	0	0	0	1	0	0	0	0	0	0	1	0	0	1	0	0	0	1	0	0	0	1	0	perennial	shrub_tree	sphere	rugous	forest	Brazil	2	2	2	2
39	9	0	1	0	Caricaceae	Carica	papaya	Camponotus	rufipes	South_America	0.30103	0.778151	0	0	1	0	0	0	0	0	0	0	1	0	0	0	1	0	0	1	0	0	0	1	0	0	0	1	0	perennial	shrub_tree	sphere	rugous	grassland	Brazil	2	2	2	5
40	9	0	1	0	Caricaceae	Carica	papaya	Crematogaster	unknown	South_America	0.30103	0.30103	0	0	1	0	0	1	0	0	0	0	1	0	0	0	1	0	0	1	0	0	0	1	0	0	0	1	0	perennial	shrub_tree	sphere	rugous	grassland	Brazil	2	2	2	1
41	9	0	1	0	Caricaceae	Carica	papaya	Neoponera	verenae	South_America	0.30103	0.909823	0	0	1	0	0	0	1	0	0	0	1	0	0	0	1	0	0	1	0	0	0	1	0	0	0	1	0	perennial	shrub_tree	sphere	rugous	grassland	Brazil	2	2	2	7.75
42	9	0	1	0	Caricaceae	Carica	papaya	Odontomachus	chelifer	South_America	0.30103	0.916454	0	0	1	0	0	0	0	0	0	0	1	0	0	0	1	0	0	1	0	0	0	1	0	0	0	1	0	perennial	shrub_tree	sphere	rugous	grassland	Brazil	2	2	2	7.5
43	9	0	1	0	Caricaceae	Carica	papaya	Pachycondyla	striata	South_America	0.30103	0.971971	0	0	1	0	0	0	0	0	0	0	1	0	0	0	1	0	0	1	0	0	0	1	0	0	0	1	0	perennial	shrub_tree	sphere	rugous	grassland	Brazil	2	2	2	8.75
44	9	0	1	0	Caricaceae	Carica	papaya	Pheidole	fallax	South_America	0.30103	0.327359	0	0	1	0	0	0	0	0	0	0	1	0	0	0	1	0	0	1	0	0	0	1	0	0	0	1	0	perennial	shrub_tree	sphere	rugous	grassland	Brazil	2	2	2	2
45	9	0	1	0	Caricaceae	Carica	papaya	Pheidole	radoszkowskii	South_America	0.30103	0.230449	0	0	1	0	1	0	0	0	0	0	1	0	0	0	1	0	0	1	0	0	0	1	0	0	0	1	0	perennial	shrub_tree	sphere	rugous	grassland	Brazil	2	2	2	1.6
46	9	0	1	0	Caricaceae	Carica	papaya	Solenopsis	unknown	South_America	0.30103	0.176091	0	0	1	0	0	0	1	0	0	0	1	0	0	0	1	0	0	1	0	0	0	1	0	0	0	1	0	perennial	shrub_tree	sphere	rugous	grassland	Brazil	2	2	2	1
50	11	1	0	0	Myrtaceae	Eucalyptus	baxteri	Monomorium	kiliani	Oceania	0.511883	0.311754	1	0	0	0	0	0	0	1	0	0	0	0	0	0	1	0	0	1	0	0	0	0	1	0	1	0	0	perennial	shrub_tree	odd	middle	forest	Australia	3	3.5	3.25	1.9
51	11	1	0	0	Myrtaceae	Eucalyptus	baxteri	Monomorium	unknown	Oceania	0.511883	0.273001	1	0	0	0	0	0	0	1	0	0	0	0	0	0	1	0	0	1	0	0	0	0	1	0	1	0	0	perennial	shrub_tree	odd	middle	forest	Australia	3	3.5	3.25	1.5
52	11	1	0	0	Myrtaceae	Eucalyptus	baxteri	Monomorium	unknown	Oceania	0.511883	0.273001	1	0	0	0	0	0	0	1	0	0	0	0	0	0	1	0	0	1	0	0	0	0	1	0	1	0	0	perennial	shrub_tree	odd	middle	forest	Australia	3	3.5	3.25	1.5
53	11	1	0	0	Myrtaceae	Eucalyptus	baxteri	Pheidole	unknown	Oceania	0.511883	0.30103	1	0	0	0	0	0	0	1	0	0	0	0	0	0	1	0	0	1	0	0	0	0	1	0	1	0	0	perennial	shrub_tree	odd	middle	forest	Australia	3	3.5	3.25	1.5
54	11	1	0	0	Myrtaceae	Eucalyptus	baxteri	Rhytidoponera	tasmaniensis	Oceania	0.511883	0.628389	1	0	0	0	0	0	0	1	0	0	0	0	0	0	1	0	0	1	0	0	0	0	1	0	1	0	0	perennial	shrub_tree	odd	middle	forest	Australia	3	3.5	3.25	4
55	11	1	0	0	Myrtaceae	Eucalyptus	baxteri	Rhytidoponera	victoriae	Oceania	0.511883	0.458638	1	0	0	0	0	0	0	1	0	0	0	0	0	0	1	0	0	1	0	0	0	0	1	0	1	0	0	perennial	shrub_tree	odd	middle	forest	Australia	3	3.5	3.25	2.25
58	13	0	1	0	Fabaceae	Acacia	suaveolens	Camponotus	intrepidus	Oceania	0.866287	0.977724	0	1	0	0	0	0	0	1	0	0	0	0	0	0	1	0	0	1	0	0	1	0	0	1	0	0	0	perennial	shrub_tree	round	smooth	forest	Australia	6.6	8.1	7.35	8
59	13	0	1	0	Fabaceae	Acacia	suaveolens	Iridomyrmex	bicknelli	Oceania	0.866287	0.352183	0	1	0	0	0	0	0	1	0	0	0	0	0	0	1	0	0	1	0	0	1	0	0	1	0	0	0	perennial	shrub_tree	round	smooth	forest	Australia	6.6	8.1	7.35	2
60	13	0	1	0	Fabaceae	Acacia	suaveolens	Rhytidoponera	tasmaniensis	Oceania	0.866287	0.628389	0	1	0	0	0	0	0	1	0	0	0	0	0	0	1	0	0	1	0	0	1	0	0	1	0	0	0	perennial	shrub_tree	round	smooth	forest	Australia	6.6	8.1	7.35	4
90	15	1	0	0	Euphorbiaceae	Euphorbia	schultzii	Meranoplus	minimus	Oceania	0.30103	0.273001	1	0	0	0	0	0	0	1	0	0	0	0	0	0	1	1	0	0	0	0	1	0	0	1	0	0	0	perennial	forb_herb	round	smooth	forest	Australia	2	2	2	1.75
91	15	1	0	0	Fabaceae	Alysicarpus	schomburgkii	Meranoplus	minimus	Oceania	0.278754	0.273001	1	0	0	0	0	0	0	1	0	0	0	0	0	0	1	1	0	0	0	0	1	0	0	1	0	0	0	perennial	forb_herb	round	smooth	forest	Australia	1.3	2.5	1.9	1.75
92	15	1	0	0	Fabaceae	Desmodium		Meranoplus	minimus	Oceania	1.24304	0.273001	1	0	0	0	0	0	0	1	0	0	0	0	0	1	1	1	0	0	0	0	1	0	0	1	0	0	0	both	forb_herb	round	smooth	forest	Australia	15	20	17.5	1.75
93	15	1	0	0	Fabaceae	Indigofera	linifolia	Meranoplus	minimus	Oceania	0	0.273001	1	0	0	0	0	0	0	1	0	0	0	0	0	1	0	1	0	0	0	0	1	0	0	1	0	0	0	annual	forb_herb	round	smooth	forest	Australia	1	1	1	1.75
94	15	1	0	0	Fabaceae	Indigofera		Meranoplus	minimus	Oceania	0	0.273001	1	0	0	0	0	0	0	1	0	0	0	0	0	1	0	1	0	0	0	0	1	0	0	1	0	0	0	annual	forb_herb	round	smooth	forest	Australia	1	1	1	1.75
95	15	1	0	0	Fabaceae	Uraria	lagopodoides	Meranoplus	minimus	Oceania	0.39794	0.273001	1	0	0	0	0	0	0	1	0	0	0	0	0	1	0	1	0	0	0	0	0	1	0	0	1	0	0	annual	forb_herb	sphere	middle	forest	Australia	2.5	2.5	2.5	1.75
97	15	1	0	0	Phyllanthaceae	Phyllanthus	flagellaris	Meranoplus	minimus	Oceania	0.0413927	0.273001	1	0	0	0	0	0	0	1	0	0	0	0	0	0	1	0	0	1	0	0	0	0	1	0	0	1	0	perennial	shrub_tree	odd	rugous	forest	Australia	0.7	1.5	1.1	1.75
98	15	1	0	0	Poaceae	Alloteropsis		Meranoplus	minimus	Oceania	0.477121	0.273001	1	0	0	0	0	0	0	1	0	0	0	0	0	1	0	0	1	0	0	1	0	0	0	0	1	0	0	annual	graminoid	long_narrow	middle	forest	Australia	2	4	3	1.75
99	15	1	0	0	Poaceae	Brachiaria	holosericea	Meranoplus	minimus	Oceania	0.380211	0.273001	1	0	0	0	0	0	0	1	0	0	0	0	0	0	1	0	1	0	0	0	1	0	0	0	1	0	0	perennial	graminoid	round	middle	forest	Australia	1.8	3	2.4	1.75
100	15	1	0	0	Poaceae	Digitaria	gibbosa	Meranoplus	minimus	Oceania	0.511883	0.273001	0	0	0	1	0	0	0	1	0	0	0	0	0	0	1	0	1	0	0	1	0	0	0	0	1	0	0	perennial	graminoid	long_narrow	middle	forest	Australia	3	3.5	3.25	1.75
101	15	1	0	0	Poaceae	Eragrostis		Meranoplus	minimus	Oceania	0.30103	0.273001	1	0	0	0	0	0	0	1	0	0	0	0	0	1	0	0	1	0	0	0	1	0	0	0	1	0	0	annual	graminoid	round	middle	forest	Australia	2	2	2	1.75
102	15	1	0	0	Poaceae	Pseudopogonatherum		Meranoplus	minimus	Oceania	0.39794	0.273001	0	0	1	1	0	0	0	1	0	0	0	0	0	1	0	0	1	0	0	0	1	0	0	1	0	0	0	annual	graminoid	round	smooth	forest	Australia	2	3	2.5	1.75
103	15	1	0	0	Poaceae	Schizachyrium	pseudeulalia	Meranoplus	minimus	Oceania	0.511883	0.273001	0	0	0	1	0	0	0	1	0	0	0	0	0	0	1	0	1	0	0	1	0	0	0	0	1	0	0	perennial	graminoid	long_narrow	middle	forest	Australia	2.5	4	3.25	1.75
104	15	1	0	0	Poaceae	Sorghum	brachypodum	Meranoplus	minimus	Oceania	0.653213	0.273001	0	0	1	1	0	0	0	1	0	0	0	0	0	1	0	0	1	0	0	0	1	0	0	1	0	0	0	annual	graminoid	round	smooth	forest	Australia	4	5	4.5	1.75
105	15	1	0	0	Poaceae	Thaumastochloa		Meranoplus	minimus	Oceania	0.39794	0.273001	0	0	0	1	0	0	0	1	0	0	0	0	0	0	1	0	1	0	0	0	1	0	0	1	0	0	0	perennial	graminoid	round	smooth	forest	Australia	2	3	2.5	1.75
106	15	1	0	0	Poaceae	Urochloa		Meranoplus	minimus	Oceania	0.60206	0.273001	1	0	0	1	0	0	0	1	0	0	0	0	0	0	1	0	1	0	0	0	1	0	0	0	1	0	0	perennial	graminoid	round	middle	forest	Australia	3	5	4	1.75
107	15	1	0	0	Poaceae	Whiteochloa	capillipes	Meranoplus	minimus	Oceania	0.414973	0.273001	0	0	1	1	0	0	0	1	0	0	0	0	0	1	0	0	1	0	0	0	1	0	0	0	1	0	0	annual	graminoid	round	middle	forest	Australia	2.2	3	2.6	1.75
108	15	1	0	0	Poaceae	Yakirra	pauciflora	Meranoplus	minimus	Oceania	0.176091	0.273001	0	0	0	1	0	0	0	1	0	0	0	0	0	1	0	0	1	0	0	0	1	0	0	0	1	0	0	annual	graminoid	round	middle	forest	Australia	1	2	1.5	1.75
109	15	1	0	0	Rubiaceae	Spermacoce		Meranoplus	minimus	Oceania	0.09691	0.273001	1	0	0	0	0	0	0	1	0	0	0	0	0	0	1	1	0	0	0	0	1	0	0	0	1	0	0	perennial	forb_herb	round	middle	forest	Australia	0.5	2	1.25	1.75
110	15	1	0	0	Euphorbiaceae	Euphorbia	schultzii	Meranoplus	unknown	Oceania	0.30103	0.30103	1	0	0	0	1	0	1	1	0	0	0	0	0	0	1	1	0	0	0	0	1	0	0	1	0	0	0	perennial	forb_herb	round	smooth	forest	Australia	2	2	2	1.5
111	15	1	0	0	Fabaceae	Desmodium		Meranoplus	unknown	Oceania	1.24304	0.30103	1	0	0	0	1	0	1	1	0	0	0	0	0	1	1	1	0	0	0	0	1	0	0	1	0	0	0	both	forb_herb	round	smooth	forest	Australia	15	20	17.5	1.5
112	15	1	0	0	Fabaceae	Desmodium		Meranoplus	unknown	Oceania	1.24304	0.30103	1	0	0	0	1	0	1	1	0	0	0	0	0	1	1	1	0	0	0	0	1	0	0	1	0	0	0	both	forb_herb	round	smooth	forest	Australia	15	20	17.5	1.5
113	15	1	0	0	Fabaceae	Desmodium		Meranoplus	unknown	Oceania	1.24304	0.30103	1	0	0	0	1	0	1	1	0	0	0	0	0	1	1	1	0	0	0	0	1	0	0	1	0	0	0	both	forb_herb	round	smooth	forest	Australia	15	20	17.5	1.5
114	15	1	0	0	Fabaceae	Indigofera	linifolia	Meranoplus	unknown	Oceania	0	0.30103	1	0	0	0	1	0	1	1	0	0	0	0	0	1	0	1	0	0	0	0	1	0	0	1	0	0	0	annual	forb_herb	round	smooth	forest	Australia	1	1	1	1.5
115	15	1	0	0	Fabaceae	Indigofera		Meranoplus	unknown	Oceania	0	0.30103	1	0	0	0	1	0	1	1	0	0	0	0	0	1	0	1	0	0	0	0	1	0	0	1	0	0	0	annual	forb_herb	round	smooth	forest	Australia	1	1	1	1.5
116	15	1	0	0	Myrtaceae	Eucalyptus	tetrodonta	Meranoplus	unknown	Oceania	1.04139	0.30103	1	0	0	0	1	0	1	1	0	0	0	0	0	0	1	0	0	1	0	0	0	0	1	0	1	0	0	perennial	shrub_tree	odd	middle	forest	Australia	10	12	11	1.5
117	15	1	0	0	Poaceae	Alloteropsis	semialata	Meranoplus	unknown	Oceania	0.477121	0.30103	1	0	0	0	1	0	1	1	0	0	0	0	0	1	0	0	1	0	0	1	0	0	0	0	1	0	0	annual	graminoid	long_narrow	middle	forest	Australia	2	4	3	1.5
118	15	1	0	0	Poaceae	Alloteropsis	semialata	Meranoplus	unknown	Oceania	0.477121	0.30103	1	0	0	0	1	0	1	1	0	0	0	0	0	1	0	0	1	0	0	1	0	0	0	0	1	0	0	annual	graminoid	long_narrow	middle	forest	Australia	2	4	3	1.5
119	15	1	0	0	Poaceae	Brachiaria	holosericea	Meranoplus	unknown	Oceania	0.380211	0.30103	1	0	0	0	1	0	1	1	0	0	0	0	0	0	1	0	1	0	0	0	1	0	0	0	1	0	0	perennial	graminoid	round	middle	forest	Australia	1.8	3	2.4	1.5
120	15	1	0	0	Poaceae	Brachiaria	holosericea	Meranoplus	unknown	Oceania	0.380211	0.30103	1	0	0	0	1	0	1	1	0	0	0	0	0	0	1	0	1	0	0	0	1	0	0	0	1	0	0	perennial	graminoid	round	middle	forest	Australia	1.8	3	2.4	1.5
121	15	1	0	0	Poaceae	Brachiaria	holosericea	Meranoplus	unknown	Oceania	0.380211	0.30103	1	0	0	0	1	0	1	1	0	0	0	0	0	0	1	0	1	0	0	0	1	0	0	0	1	0	0	perennial	graminoid	round	middle	forest	Australia	1.8	3	2.4	1.5
122	15	1	0	0	Poaceae	Digitaria		Meranoplus	unknown	Oceania	0.511883	0.30103	0	0	0	1	1	0	1	1	0	0	0	0	0	0	1	0	1	0	0	1	0	0	0	0	1	0	0	perennial	graminoid	long_narrow	middle	forest	Australia	3	3.5	3.25	1.5
123	15	1	0	0	Poaceae	Digitaria		Meranoplus	unknown	Oceania	0.511883	0.30103	0	0	0	1	1	0	1	1	0	0	0	0	0	0	1	0	1	0	0	1	0	0	0	0	1	0	0	perennial	graminoid	long_narrow	middle	forest	Australia	3	3.5	3.25	1.5
124	15	1	0	0	Poaceae	Mnesithea	formosa	Meranoplus	unknown	Oceania	0.544068	0.30103	0	0	0	1	1	0	1	1	0	0	0	0	0	1	0	0	1	0	0	1	0	0	0	0	1	0	0	annual	graminoid	long_narrow	middle	forest	Australia	3	4	3.5	1.5
125	15	1	0	0	Poaceae	Mnesithea	formosa	Meranoplus	unknown	Oceania	0.544068	0.30103	0	0	0	1	1	0	1	1	0	0	0	0	0	1	0	0	1	0	0	1	0	0	0	0	1	0	0	annual	graminoid	long_narrow	middle	forest	Australia	3	4	3.5	1.5
126	15	1	0	0	Poaceae	Mnesithea	formosa	Meranoplus	unknown	Oceania	0.544068	0.30103	0	0	0	1	1	0	1	1	0	0	0	0	0	1	0	0	1	0	0	1	0	0	0	0	1	0	0	annual	graminoid	long_narrow	middle	forest	Australia	3	4	3.5	1.5
127	15	1	0	0	Poaceae	Pseudopogonatherum	contortum	Meranoplus	unknown	Oceania	0.352183	0.30103	0	0	1	1	1	0	1	1	0	0	0	0	0	1	0	0	1	0	0	0	1	0	0	1	0	0	0	annual	graminoid	round	smooth	forest	Australia	1.5	3	2.25	1.5
128	15	1	0	0	Poaceae	Pseudopogonatherum		Meranoplus	unknown	Oceania	0.352183	0.30103	0	0	1	1	1	0	1	1	0	0	0	0	0	1	0	0	1	0	0	0	1	0	0	1	0	0	0	annual	graminoid	round	smooth	forest	Australia	1.5	3	2.25	1.5
129	15	1	0	0	Poaceae	Pseudopogonatherum		Meranoplus	unknown	Oceania	0.352183	0.30103	0	0	1	1	1	0	1	1	0	0	0	0	0	1	0	0	1	0	0	0	1	0	0	1	0	0	0	annual	graminoid	round	smooth	forest	Australia	1.5	3	2.25	1.5
130	15	1	0	0	Poaceae	Pseudopogonatherum	irritans	Meranoplus	unknown	Oceania	0.39794	0.30103	0	0	1	1	1	0	1	1	0	0	0	0	0	1	0	0	1	0	0	0	1	0	0	1	0	0	0	annual	graminoid	round	smooth	forest	Australia	2	3	2.5	1.5
131	15	1	0	0	Poaceae	Pseudopogonatherum		Meranoplus	unknown	Oceania	0.39794	0.30103	0	0	1	1	1	0	1	1	0	0	0	0	0	1	0	0	1	0	0	0	1	0	0	1	0	0	0	annual	graminoid	round	smooth	forest	Australia	2	3	2.5	1.5
132	15	1	0	0	Poaceae	Setaria	apiculata	Meranoplus	unknown	Oceania	0.352183	0.30103	0	0	1	1	1	0	1	1	0	0	0	0	0	1	0	0	1	0	0	0	1	0	0	1	0	0	0	annual	graminoid	round	smooth	forest	Australia	2	2.5	2.25	1.5
133	15	1	0	0	Poaceae	Schizachyrium	fragile	Meranoplus	unknown	Oceania	0.09691	0.30103	0	0	0	1	1	0	1	1	0	0	0	0	0	0	1	0	1	0	0	1	0	0	0	0	1	0	0	perennial	graminoid	long_narrow	middle	forest	Australia	1	1.5	1.25	1.5
134	15	1	0	0	Poaceae	Schizachyrium	fragile	Meranoplus	unknown	Oceania	0.09691	0.30103	0	0	0	1	1	0	1	1	0	0	0	0	0	0	1	0	1	0	0	1	0	0	0	0	1	0	0	perennial	graminoid	long_narrow	middle	forest	Australia	1	1.5	1.25	1.5
135	15	1	0	0	Poaceae	Schizachyrium	fragile	Meranoplus	unknown	Oceania	0.09691	0.30103	0	0	0	1	1	0	1	1	0	0	0	0	0	0	1	0	1	0	0	1	0	0	0	0	1	0	0	perennial	graminoid	long_narrow	middle	forest	Australia	1	1.5	1.25	1.5
136	15	1	0	0	Poaceae	Schizachyrium	pachyarthron	Meranoplus	unknown	Oceania	0.812913	0.30103	0	0	0	1	1	0	1	1	0	0	0	0	0	0	1	0	1	0	0	1	0	0	0	0	1	0	0	perennial	graminoid	long_narrow	middle	forest	Australia	5	8	6.5	1.5
137	15	1	0	0	Poaceae	Schizachyrium	pachyarthron	Meranoplus	unknown	Oceania	0.812913	0.30103	0	0	0	1	1	0	1	1	0	0	0	0	0	0	1	0	1	0	0	1	0	0	0	0	1	0	0	perennial	graminoid	long_narrow	middle	forest	Australia	5	8	6.5	1.5
138	15	1	0	0	Poaceae	Schizachyrium	pachyarthron	Meranoplus	unknown	Oceania	0.812913	0.30103	0	0	0	1	1	0	1	1	0	0	0	0	0	0	1	0	1	0	0	1	0	0	0	0	1	0	0	perennial	graminoid	long_narrow	middle	forest	Australia	5	8	6.5	1.5
139	15	1	0	0	Poaceae	Schizachyrium	pseudeulalia	Meranoplus	unknown	Oceania	0.511883	0.30103	0	0	0	1	1	0	1	1	0	0	0	0	0	0	1	0	1	0	0	1	0	0	0	0	1	0	0	perennial	graminoid	long_narrow	middle	forest	Australia	2.5	4	3.25	1.5
140	15	1	0	0	Poaceae	Schizachyrium	pseudeulalia	Meranoplus	unknown	Oceania	0.511883	0.30103	0	0	0	1	1	0	1	1	0	0	0	0	0	0	1	0	1	0	0	1	0	0	0	0	1	0	0	perennial	graminoid	long_narrow	middle	forest	Australia	2.5	4	3.25	1.5
141	15	1	0	0	Poaceae	Schizachyrium	pseudeulalia	Meranoplus	unknown	Oceania	0.511883	0.30103	0	0	0	1	1	0	1	1	0	0	0	0	0	0	1	0	1	0	0	1	0	0	0	0	1	0	0	perennial	graminoid	long_narrow	middle	forest	Australia	2.5	4	3.25	1.5
142	15	1	0	0	Poaceae	Sorghum	brachypodum	Meranoplus	unknown	Oceania	0.653213	0.30103	0	0	1	1	1	0	1	1	0	0	0	0	0	1	0	0	1	0	0	0	1	0	0	1	0	0	0	annual	graminoid	round	smooth	forest	Australia	4	5	4.5	1.5
143	15	1	0	0	Poaceae	Sorghum	brachypodum	Meranoplus	unknown	Oceania	0.653213	0.30103	0	0	1	1	1	0	1	1	0	0	0	0	0	1	0	0	1	0	0	0	1	0	0	1	0	0	0	annual	graminoid	round	smooth	forest	Australia	4	5	4.5	1.5
144	15	1	0	0	Poaceae	Thaumastochloa	major	Meranoplus	unknown	Oceania	0.39794	0.30103	0	0	0	1	1	0	1	1	0	0	0	0	0	0	1	0	1	0	0	0	1	0	0	1	0	0	0	perennial	graminoid	round	smooth	forest	Australia	2	3	2.5	1.5
145	15	1	0	0	Poaceae	Thaumastochloa		Meranoplus	unknown	Oceania	0.39794	0.30103	0	0	0	1	1	0	1	1	0	0	0	0	0	0	1	0	1	0	0	0	1	0	0	1	0	0	0	perennial	graminoid	round	smooth	forest	Australia	2	3	2.5	1.5
146	15	1	0	0	Poaceae	Thaumastochloa		Meranoplus	unknown	Oceania	0.39794	0.30103	0	0	0	1	1	0	1	1	0	0	0	0	0	0	1	0	1	0	0	0	1	0	0	1	0	0	0	perennial	graminoid	round	smooth	forest	Australia	2	3	2.5	1.5
147	15	1	0	0	Poaceae	Urochloa	polyphylla	Meranoplus	unknown	Oceania	0.60206	0.30103	1	0	0	1	1	0	1	1	0	0	0	0	0	0	1	0	1	0	0	0	1	0	0	0	1	0	0	perennial	graminoid	round	middle	forest	Australia	3	5	4	1.5
148	15	1	0	0	Poaceae	Urochloa		Meranoplus	unknown	Oceania	0.60206	0.30103	1	0	0	1	1	0	1	1	0	0	0	0	0	0	1	0	1	0	0	0	1	0	0	0	1	0	0	perennial	graminoid	round	middle	forest	Australia	3	5	4	1.5
149	15	1	0	0	Poaceae	Urochloa		Meranoplus	unknown	Oceania	0.60206	0.30103	1	0	0	1	1	0	1	1	0	0	0	0	0	0	1	0	1	0	0	0	1	0	0	0	1	0	0	perennial	graminoid	round	middle	forest	Australia	3	5	4	1.5
150	15	1	0	0	Poaceae	Whiteochloa	capillipes	Meranoplus	unknown	Oceania	0.414973	0.30103	0	0	1	1	1	0	1	1	0	0	0	0	0	1	0	0	1	0	0	0	1	0	0	0	1	0	0	annual	graminoid	round	middle	forest	Australia	2.2	3	2.6	1.5
151	15	1	0	0	Poaceae	Whiteochloa		Meranoplus	unknown	Oceania	0.414973	0.30103	0	0	1	1	1	0	1	1	0	0	0	0	0	1	0	0	1	0	0	0	1	0	0	0	1	0	0	annual	graminoid	round	middle	forest	Australia	2.2	3	2.6	1.5
152	15	1	0	0	Poaceae	Yakirra	pauciflora	Meranoplus	unknown	Oceania	0.176091	0.30103	0	0	0	1	1	0	1	1	0	0	0	0	0	1	0	0	1	0	0	0	1	0	0	0	1	0	0	annual	graminoid	round	middle	forest	Australia	1	2	1.5	1.5
154	15	1	0	0	Rubiaceae	Spermacoce		Meranoplus	unknown	Oceania	0.09691	0.30103	1	0	0	0	1	0	1	1	0	0	0	0	0	0	1	1	0	0	0	0	1	0	0	0	1	0	0	perennial	forb_herb	round	middle	forest	Australia	0.5	2	1.25	1.5
155	15	1	0	0	Euphorbiaceae	Euphorbia		Monomorium	unknown	Oceania	0.30103	0.273001	1	0	0	0	0	0	0	1	0	0	0	0	0	0	1	1	0	0	0	0	1	0	0	1	0	0	0	perennial	forb_herb	round	smooth	forest	Australia	2	2	2	1.5
156	15	1	0	0	Fabaceae	Alysicarpus	schomburgkii	Monomorium	unknown	Oceania	0.278754	0.273001	1	0	0	0	0	0	0	1	0	0	0	0	0	0	1	1	0	0	0	0	1	0	0	1	0	0	0	perennial	forb_herb	round	smooth	forest	Australia	1.3	2.5	1.9	1.5
157	15	1	0	0	Fabaceae	Crotalaria		Monomorium	unknown	Oceania	0.39794	0.273001	1	0	0	0	0	0	0	1	0	0	0	0	0	0	1	1	0	0	0	0	1	0	0	1	0	0	0	perennial	forb_herb	round	smooth	forest	Australia	2	3	2.5	1.5
158	15	1	0	0	Fabaceae	Desmodium		Monomorium	unknown	Oceania	1.24304	0.273001	1	0	0	0	0	0	0	1	0	0	0	0	0	1	1	1	0	0	0	0	1	0	0	1	0	0	0	both	forb_herb	round	smooth	forest	Australia	15	20	17.5	1.5
159	15	1	0	0	Fabaceae	Desmodium		Monomorium	unknown	Oceania	1.24304	0.273001	1	0	0	0	0	0	0	1	0	0	0	0	0	1	1	1	0	0	0	0	1	0	0	1	0	0	0	both	forb_herb	round	smooth	forest	Australia	15	20	17.5	1.5
160	15	1	0	0	Fabaceae	Desmodium		Monomorium	unknown	Oceania	1.24304	0.273001	1	0	0	0	0	0	0	1	0	0	0	0	0	1	1	1	0	0	0	0	1	0	0	1	0	0	0	both	forb_herb	round	smooth	forest	Australia	15	20	17.5	1.5
161	15	1	0	0	Fabaceae	Indigofera		Monomorium	unknown	Oceania	0	0.273001	1	0	0	0	0	0	0	1	0	0	0	0	0	1	0	1	0	0	0	0	1	0	0	1	0	0	0	annual	forb_herb	round	smooth	forest	Australia	1	1	1	1.5
162	15	1	0	0	Fabaceae	Indigofera		Monomorium	unknown	Oceania	0	0.273001	1	0	0	0	0	0	0	1	0	0	0	0	0	1	0	1	0	0	0	0	1	0	0	1	0	0	0	annual	forb_herb	round	smooth	forest	Australia	1	1	1	1.5
164	15	1	0	0	Myrtaceae	Eucalyptus		Monomorium	unknown	Oceania	1.04139	0.273001	1	0	0	0	0	0	0	1	0	0	0	0	0	0	1	0	0	1	0	0	0	0	1	0	1	0	0	perennial	shrub_tree	odd	middle	forest	Australia	10	12	11	1.5
165	15	1	0	0	Phyllanthaceae	Phyllanthus	flagellaris	Monomorium	unknown	Oceania	0.0413927	0.273001	1	0	0	0	0	0	0	1	0	0	0	0	0	0	1	0	0	1	0	0	0	0	1	0	0	1	0	perennial	shrub_tree	odd	rugous	forest	Australia	0.7	1.5	1.1	1.5
166	15	1	0	0	Poaceae	Alloteropsis	semialata	Monomorium	unknown	Oceania	0.477121	0.273001	1	0	0	0	0	0	0	1	0	0	0	0	0	1	0	0	1	0	0	1	0	0	0	0	1	0	0	annual	graminoid	long_narrow	middle	forest	Australia	2	4	3	1.5
167	15	1	0	0	Poaceae	Brachiaria		Monomorium	unknown	Oceania	0.380211	0.273001	1	0	0	0	0	0	0	1	0	0	0	0	0	0	1	0	1	0	0	0	1	0	0	0	1	0	0	perennial	graminoid	round	middle	forest	Australia	1.8	3	2.4	1.5
168	15	1	0	0	Poaceae	Brachiaria		Monomorium	unknown	Oceania	0.380211	0.273001	1	0	0	0	0	0	0	1	0	0	0	0	0	0	1	0	1	0	0	0	1	0	0	0	1	0	0	perennial	graminoid	round	middle	forest	Australia	1.8	3	2.4	1.5
169	15	1	0	0	Poaceae	Digitaria		Monomorium	unknown	Oceania	0.511883	0.273001	0	0	0	1	0	0	0	1	0	0	0	0	0	0	1	0	1	0	0	1	0	0	0	0	1	0	0	perennial	graminoid	long_narrow	middle	forest	Australia	3	3.5	3.25	1.5
170	15	1	0	0	Poaceae	Digitaria		Monomorium	unknown	Oceania	0.511883	0.273001	0	0	0	1	0	0	0	1	0	0	0	0	0	0	1	0	1	0	0	1	0	0	0	0	1	0	0	perennial	graminoid	long_narrow	middle	forest	Australia	3	3.5	3.25	1.5
171	15	1	0	0	Poaceae	Eragrostis		Monomorium	unknown	Oceania	0.30103	0.273001	1	0	0	0	0	0	0	1	0	0	0	0	0	1	0	0	1	0	0	0	1	0	0	0	1	0	0	annual	graminoid	round	middle	forest	Australia	2	2	2	1.5
172	15	1	0	0	Poaceae	Mnesithea	formosa	Monomorium	unknown	Oceania	0.544068	0.273001	0	0	0	1	0	0	0	1	0	0	0	0	0	1	0	0	1	0	0	1	0	0	0	0	1	0	0	annual	graminoid	long_narrow	middle	forest	Australia	3	4	3.5	1.5
173	15	1	0	0	Poaceae	Mnesithea	formosa	Monomorium	unknown	Oceania	0.544068	0.273001	0	0	0	1	0	0	0	1	0	0	0	0	0	1	0	0	1	0	0	1	0	0	0	0	1	0	0	annual	graminoid	long_narrow	middle	forest	Australia	3	4	3.5	1.5
174	15	1	0	0	Poaceae	Pseudopogonatherum		Monomorium	unknown	Oceania	0.352183	0.273001	0	0	1	1	0	0	0	1	0	0	0	0	0	1	0	0	1	0	0	0	1	0	0	1	0	0	0	annual	graminoid	round	smooth	forest	Australia	1.5	3	2.25	1.5
175	15	1	0	0	Poaceae	Pseudopogonatherum		Monomorium	unknown	Oceania	0.352183	0.273001	0	0	1	1	0	0	0	1	0	0	0	0	0	1	0	0	1	0	0	0	1	0	0	1	0	0	0	annual	graminoid	round	smooth	forest	Australia	1.5	3	2.25	1.5
176	15	1	0	0	Poaceae	Pseudopogonatherum		Monomorium	unknown	Oceania	0.39794	0.273001	0	0	1	1	0	0	0	1	0	0	0	0	0	1	0	0	1	0	0	0	1	0	0	1	0	0	0	annual	graminoid	round	smooth	forest	Australia	2	3	2.5	1.5
177	15	1	0	0	Poaceae	Pseudopogonatherum		Monomorium	unknown	Oceania	0.39794	0.273001	0	0	1	1	0	0	0	1	0	0	0	0	0	1	0	0	1	0	0	0	1	0	0	1	0	0	0	annual	graminoid	round	smooth	forest	Australia	2	3	2.5	1.5
178	15	1	0	0	Poaceae	Setaria		Monomorium	unknown	Oceania	0.352183	0.273001	0	0	1	1	0	0	0	1	0	0	0	0	0	1	0	0	1	0	0	0	1	0	0	1	0	0	0	annual	graminoid	round	smooth	forest	Australia	2	2.5	2.25	1.5
179	15	1	0	0	Poaceae	Schizachyrium	fragile	Monomorium	unknown	Oceania	0.09691	0.273001	0	0	0	1	0	0	0	1	0	0	0	0	0	0	1	0	1	0	0	1	0	0	0	0	1	0	0	perennial	graminoid	long_narrow	middle	forest	Australia	1	1.5	1.25	1.5
180	15	1	0	0	Poaceae	Schizachyrium	pachyarthron	Monomorium	unknown	Oceania	0.812913	0.273001	0	0	0	1	0	0	0	1	0	0	0	0	0	0	1	0	1	0	0	1	0	0	0	0	1	0	0	perennial	graminoid	long_narrow	middle	forest	Australia	5	8	6.5	1.5
181	15	1	0	0	Poaceae	Schizachyrium	pseudeulalia	Monomorium	unknown	Oceania	0.511883	0.273001	0	0	0	1	0	0	0	1	0	0	0	0	0	0	1	0	1	0	0	1	0	0	0	0	1	0	0	perennial	graminoid	long_narrow	middle	forest	Australia	2.5	4	3.25	1.5
182	15	1	0	0	Poaceae	Sorghum	brachypodum	Monomorium	unknown	Oceania	0.653213	0.273001	0	0	1	1	0	0	0	1	0	0	0	0	0	1	0	0	1	0	0	0	1	0	0	1	0	0	0	annual	graminoid	round	smooth	forest	Australia	4	5	4.5	1.5
183	15	1	0	0	Poaceae	Sorghum	brachypodum	Monomorium	unknown	Oceania	0.653213	0.273001	0	0	1	1	0	0	0	1	0	0	0	0	0	1	0	0	1	0	0	0	1	0	0	1	0	0	0	annual	graminoid	round	smooth	forest	Australia	4	5	4.5	1.5
184	15	1	0	0	Poaceae	Thaumastochloa		Monomorium	unknown	Oceania	0.39794	0.273001	0	0	0	1	0	0	0	1	0	0	0	0	0	0	1	0	1	0	0	0	1	0	0	1	0	0	0	perennial	graminoid	round	smooth	forest	Australia	2	3	2.5	1.5
185	15	1	0	0	Poaceae	Thaumastochloa		Monomorium	unknown	Oceania	0.39794	0.273001	0	0	0	1	0	0	0	1	0	0	0	0	0	0	1	0	1	0	0	0	1	0	0	1	0	0	0	perennial	graminoid	round	smooth	forest	Australia	2	3	2.5	1.5
186	15	1	0	0	Poaceae	Urochloa		Monomorium	unknown	Oceania	0.60206	0.273001	1	0	0	1	0	0	0	1	0	0	0	0	0	0	1	0	1	0	0	0	1	0	0	0	1	0	0	perennial	graminoid	round	middle	forest	Australia	3	5	4	1.5
187	15	1	0	0	Poaceae	Urochloa		Monomorium	unknown	Oceania	0.60206	0.273001	1	0	0	1	0	0	0	1	0	0	0	0	0	0	1	0	1	0	0	0	1	0	0	0	1	0	0	perennial	graminoid	round	middle	forest	Australia	3	5	4	1.5
188	15	1	0	0	Poaceae	Whiteochloa		Monomorium	unknown	Oceania	0.414973	0.273001	0	0	1	1	0	0	0	1	0	0	0	0	0	1	0	0	1	0	0	0	1	0	0	0	1	0	0	annual	graminoid	round	middle	forest	Australia	2.2	3	2.6	1.5
189	15	1	0	0	Poaceae	Whiteochloa		Monomorium	unknown	Oceania	0.414973	0.273001	0	0	1	1	0	0	0	1	0	0	0	0	0	1	0	0	1	0	0	0	1	0	0	0	1	0	0	annual	graminoid	round	middle	forest	Australia	2.2	3	2.6	1.5
190	15	1	0	0	Poaceae	Yakirra	pauciflora	Monomorium	unknown	Oceania	0.176091	0.273001	0	0	0	1	0	0	0	1	0	0	0	0	0	1	0	0	1	0	0	0	1	0	0	0	1	0	0	annual	graminoid	round	middle	forest	Australia	1	2	1.5	1.5
193	15	1	0	0	Rubiaceae	Spermacoce		Monomorium	unknown	Oceania	0.09691	0.273001	1	0	0	0	0	0	0	1	0	0	0	0	0	0	1	1	0	0	0	0	1	0	0	0	1	0	0	perennial	forb_herb	round	middle	forest	Australia	0.5	2	1.25	1.5
194	15	1	0	0	Rubiaceae	Spermacoce		Monomorium	unknown	Oceania	0.09691	0.273001	1	0	0	0	0	0	0	1	0	0	0	0	0	0	1	1	0	0	0	0	1	0	0	0	1	0	0	perennial	forb_herb	round	middle	forest	Australia	0.5	2	1.25	1.5
196	15	1	0	0	Cyperaceae	Rhynchospora	longisetus	Pheidole	unknown	Oceania	0.09691	0.30103	0	0	0	1	0	0	0	1	0	0	0	0	0	0	1	0	1	0	0	0	1	0	0	0	1	0	0	perennial	graminoid	round	middle	forest	Australia	1	1.5	1.25	1.5
197	15	1	0	0	Fabaceae	Alysicarpus	schomburgkii	Pheidole	unknown	Oceania	0.278754	0.30103	1	0	0	0	0	0	0	1	0	0	0	0	0	0	1	1	0	0	0	0	1	0	0	1	0	0	0	perennial	forb_herb	round	smooth	forest	Australia	1.3	2.5	1.9	1.5
198	15	1	0	0	Fabaceae	Alysicarpus		Pheidole	unknown	Oceania	0.278754	0.30103	1	0	0	0	0	0	0	1	0	0	0	0	0	0	1	1	0	0	0	0	1	0	0	1	0	0	0	perennial	forb_herb	round	smooth	forest	Australia	1.3	2.5	1.9	1.5
199	15	1	0	0	Fabaceae	Crotalaria		Pheidole	unknown	Oceania	0.39794	0.30103	1	0	0	0	0	0	0	1	0	0	0	0	0	0	1	1	0	0	0	0	1	0	0	1	0	0	0	perennial	forb_herb	round	smooth	forest	Australia	2	3	2.5	1.5
200	15	1	0	0	Fabaceae	Desmodium		Pheidole	unknown	Oceania	1.24304	0.30103	1	0	0	0	0	0	0	1	0	0	0	0	0	1	1	1	0	0	0	0	1	0	0	1	0	0	0	both	forb_herb	round	smooth	forest	Australia	15	20	17.5	1.5
201	15	1	0	0	Fabaceae	Desmodium		Pheidole	unknown	Oceania	1.24304	0.30103	1	0	0	0	0	0	0	1	0	0	0	0	0	1	1	1	0	0	0	0	1	0	0	1	0	0	0	both	forb_herb	round	smooth	forest	Australia	15	20	17.5	1.5
202	15	1	0	0	Fabaceae	Desmodium		Pheidole	unknown	Oceania	1.24304	0.30103	1	0	0	0	0	0	0	1	0	0	0	0	0	1	1	1	0	0	0	0	1	0	0	1	0	0	0	both	forb_herb	round	smooth	forest	Australia	15	20	17.5	1.5
203	15	1	0	0	Fabaceae	Indigofera		Pheidole	unknown	Oceania	0	0.30103	1	0	0	0	0	0	0	1	0	0	0	0	0	1	0	1	0	0	0	0	1	0	0	1	0	0	0	annual	forb_herb	round	smooth	forest	Australia	1	1	1	1.5
205	15	1	0	0	Phyllanthaceae	Phyllanthus	flagellaris	Pheidole	unknown	Oceania	0.0413927	0.30103	1	0	0	0	0	0	0	1	0	0	0	0	0	0	1	0	0	1	0	0	0	0	1	0	0	1	0	perennial	shrub_tree	odd	rugous	forest	Australia	0.7	1.5	1.1	1.5
206	15	1	0	0	Poaceae	Alloteropsis	semialata	Pheidole	unknown	Oceania	0.477121	0.30103	1	0	0	0	0	0	0	1	0	0	0	0	0	1	0	0	1	0	0	1	0	0	0	0	1	0	0	annual	graminoid	long_narrow	middle	forest	Australia	2	4	3	1.5
207	15	1	0	0	Poaceae	Brachiaria	holosericea	Pheidole	unknown	Oceania	0.380211	0.30103	1	0	0	0	0	0	0	1	0	0	0	0	0	0	1	0	1	0	0	0	1	0	0	0	1	0	0	perennial	graminoid	round	middle	forest	Australia	1.8	3	2.4	1.5
208	15	1	0	0	Poaceae	Brachiaria		Pheidole	unknown	Oceania	0.380211	0.30103	1	0	0	0	0	0	0	1	0	0	0	0	0	0	1	0	1	0	0	0	1	0	0	0	1	0	0	perennial	graminoid	round	middle	forest	Australia	1.8	3	2.4	1.5
209	15	1	0	0	Poaceae	Digitaria	gibbosa	Pheidole	unknown	Oceania	0.511883	0.30103	0	0	0	1	0	0	0	1	0	0	0	0	0	0	1	0	1	0	0	1	0	0	0	0	1	0	0	perennial	graminoid	long_narrow	middle	forest	Australia	3	3.5	3.25	1.5
210	15	1	0	0	Poaceae	Digitaria		Pheidole	unknown	Oceania	0.511883	0.30103	0	0	0	1	0	0	0	1	0	0	0	0	0	0	1	0	1	0	0	1	0	0	0	0	1	0	0	perennial	graminoid	long_narrow	middle	forest	Australia	3	3.5	3.25	1.5
211	15	1	0	0	Poaceae	Eragrostis		Pheidole	unknown	Oceania	0.30103	0.30103	1	0	0	0	0	0	0	1	0	0	0	0	0	1	0	0	1	0	0	0	1	0	0	0	1	0	0	annual	graminoid	round	middle	forest	Australia	2	2	2	1.5
212	15	1	0	0	Poaceae	Mnesithea	formosa	Pheidole	unknown	Oceania	0.544068	0.30103	0	0	0	1	0	0	0	1	0	0	0	0	0	1	0	0	1	0	0	1	0	0	0	0	1	0	0	annual	graminoid	long_narrow	middle	forest	Australia	3	4	3.5	1.5
213	15	1	0	0	Poaceae	Pseudopogonatherum	contortum	Pheidole	unknown	Oceania	0.352183	0.30103	0	0	1	1	0	0	0	1	0	0	0	0	0	1	0	0	1	0	0	0	1	0	0	1	0	0	0	annual	graminoid	round	smooth	forest	Australia	1.5	3	2.25	1.5
214	15	1	0	0	Poaceae	Pseudopogonatherum		Pheidole	unknown	Oceania	0.352183	0.30103	0	0	1	1	0	0	0	1	0	0	0	0	0	1	0	0	1	0	0	0	1	0	0	1	0	0	0	annual	graminoid	round	smooth	forest	Australia	1.5	3	2.25	1.5
215	15	1	0	0	Poaceae	Pseudopogonatherum		Pheidole	unknown	Oceania	0.39794	0.30103	0	0	1	1	0	0	0	1	0	0	0	0	0	1	0	0	1	0	0	0	1	0	0	1	0	0	0	annual	graminoid	round	smooth	forest	Australia	2	3	2.5	1.5
216	15	1	0	0	Poaceae	Pseudopogonatherum		Pheidole	unknown	Oceania	0.39794	0.30103	0	0	1	1	0	0	0	1	0	0	0	0	0	1	0	0	1	0	0	0	1	0	0	1	0	0	0	annual	graminoid	round	smooth	forest	Australia	2	3	2.5	1.5
217	15	1	0	0	Poaceae	Setaria		Pheidole	unknown	Oceania	0.352183	0.30103	0	0	1	1	0	0	0	1	0	0	0	0	0	1	0	0	1	0	0	0	1	0	0	1	0	0	0	annual	graminoid	round	smooth	forest	Australia	2	2.5	2.25	1.5
218	15	1	0	0	Poaceae	Schizachyrium	fragile	Pheidole	unknown	Oceania	0.09691	0.30103	0	0	0	1	0	0	0	1	0	0	0	0	0	0	1	0	1	0	0	1	0	0	0	0	1	0	0	perennial	graminoid	long_narrow	middle	forest	Australia	1	1.5	1.25	1.5
219	15	1	0	0	Poaceae	Schizachyrium	pachyarthron	Pheidole	unknown	Oceania	0.812913	0.30103	0	0	0	1	0	0	0	1	0	0	0	0	0	0	1	0	1	0	0	1	0	0	0	0	1	0	0	perennial	graminoid	long_narrow	middle	forest	Australia	5	8	6.5	1.5
220	15	1	0	0	Poaceae	Schizachyrium	pseudeulalia	Pheidole	unknown	Oceania	0.511883	0.30103	0	0	0	1	0	0	0	1	0	0	0	0	0	0	1	0	1	0	0	1	0	0	0	0	1	0	0	perennial	graminoid	long_narrow	middle	forest	Australia	2.5	4	3.25	1.5
221	15	1	0	0	Poaceae	Sorghum	brachypodum	Pheidole	unknown	Oceania	0.653213	0.30103	0	0	1	1	0	0	0	1	0	0	0	0	0	1	0	0	1	0	0	0	1	0	0	1	0	0	0	annual	graminoid	round	smooth	forest	Australia	4	5	4.5	1.5
222	15	1	0	0	Poaceae	Sorghum	brachypodum	Pheidole	unknown	Oceania	0.653213	0.30103	0	0	1	1	0	0	0	1	0	0	0	0	0	1	0	0	1	0	0	0	1	0	0	1	0	0	0	annual	graminoid	round	smooth	forest	Australia	4	5	4.5	1.5
223	15	1	0	0	Poaceae	Thaumastochloa		Pheidole	unknown	Oceania	0.39794	0.30103	0	0	0	1	0	0	0	1	0	0	0	0	0	0	1	0	1	0	0	0	1	0	0	1	0	0	0	perennial	graminoid	round	smooth	forest	Australia	2	3	2.5	1.5
224	15	1	0	0	Poaceae	Thaumastochloa		Pheidole	unknown	Oceania	0.39794	0.30103	0	0	0	1	0	0	0	1	0	0	0	0	0	0	1	0	1	0	0	0	1	0	0	1	0	0	0	perennial	graminoid	round	smooth	forest	Australia	2	3	2.5	1.5
225	15	1	0	0	Poaceae	Urochloa		Pheidole	unknown	Oceania	0.60206	0.30103	1	0	0	1	0	0	0	1	0	0	0	0	0	0	1	0	1	0	0	0	1	0	0	0	1	0	0	perennial	graminoid	round	middle	forest	Australia	3	5	4	1.5
226	15	1	0	0	Poaceae	Urochloa		Pheidole	unknown	Oceania	0.60206	0.30103	1	0	0	1	0	0	0	1	0	0	0	0	0	0	1	0	1	0	0	0	1	0	0	0	1	0	0	perennial	graminoid	round	middle	forest	Australia	3	5	4	1.5
227	15	1	0	0	Poaceae	Whiteochloa		Pheidole	unknown	Oceania	0.414973	0.30103	0	0	1	1	0	0	0	1	0	0	0	0	0	1	0	0	1	0	0	0	1	0	0	0	1	0	0	annual	graminoid	round	middle	forest	Australia	2.2	3	2.6	1.5
228	15	1	0	0	Poaceae	Whiteochloa		Pheidole	unknown	Oceania	0.414973	0.30103	0	0	1	1	0	0	0	1	0	0	0	0	0	1	0	0	1	0	0	0	1	0	0	0	1	0	0	annual	graminoid	round	middle	forest	Australia	2.2	3	2.6	1.5
230	15	1	0	0	Rubiaceae	Spermacoce		Pheidole	unknown	Oceania	0.09691	0.30103	1	0	0	0	0	0	0	1	0	0	0	0	0	0	1	1	0	0	0	0	1	0	0	0	1	0	0	perennial	forb_herb	round	middle	forest	Australia	0.5	2	1.25	1.5
231	15	1	0	0	Rubiaceae	Spermacoce		Pheidole	unknown	Oceania	0.09691	0.30103	1	0	0	0	0	0	0	1	0	0	0	0	0	0	1	1	0	0	0	0	1	0	0	0	1	0	0	perennial	forb_herb	round	middle	forest	Australia	0.5	2	1.25	1.5
232	16	1	0	0	Poaceae	Oryzopsis	hymenoides	Pogonomyrmex	occidentalis	North_America	0.60206	0.653213	0	0	1	1	1	0	1	0	1	0	0	0	0	0	1	0	1	0	0	0	1	0	0	1	0	0	0	perennial	graminoid	round	smooth	shrubland	USA	3	5	4	4
233	17	1	0	0	Poaceae	Sorghum	intrans	Meranoplus	unknown	Oceania	0.653213	0.30103	1	0	1	0	1	0	1	1	0	0	0	0	0	1	0	0	1	0	0	0	1	0	0	0	1	0	0	annual	graminoid	round	middle	forest	Australia	4	5	4.5	1.5
234	18	0	0	1	Euphorbiaceae	Jatropha	excisa	Camponotus	blandus	South_America	0.929419	0.875061	1	0	1	0	0	0	0	0	0	1	0	0	0	0	1	0	0	1	0	0	1	0	0	0	1	0	0	perennial	shrub_tree	round	middle	desert	Argentina	7	10	8.5	6
235	18	0	0	1	Euphorbiaceae	Jatropha	excisa	Camponotus	mus	South_America	0.929419	0.69897	1	0	1	0	0	0	0	0	0	1	0	0	0	0	1	0	0	1	0	0	1	0	0	0	1	0	0	perennial	shrub_tree	round	middle	desert	Argentina	7	10	8.5	4
236	18	0	0	1	Euphorbiaceae	Jatropha	excisa	Camponotus	punctulatus	South_America	0.929419	0.69897	1	0	1	0	0	0	0	0	0	1	0	0	0	0	1	0	0	1	0	0	1	0	0	0	1	0	0	perennial	shrub_tree	round	middle	desert	Argentina	7	10	8.5	4
237	18	0	0	1	Euphorbiaceae	Jatropha	excisa	Crematogaster	quadriformis	South_America	0.929419	0.439333	1	0	1	0	0	0	0	0	0	1	0	0	0	0	1	0	0	1	0	0	1	0	0	0	1	0	0	perennial	shrub_tree	round	middle	desert	Argentina	7	10	8.5	2.5
238	18	0	0	1	Euphorbiaceae	Jatropha	excisa	Forelius	chalybaeus	South_America	0.929419	0.243038	1	0	1	0	0	0	0	0	0	1	0	0	0	0	1	0	0	1	0	0	1	0	0	0	1	0	0	perennial	shrub_tree	round	middle	desert	Argentina	7	10	8.5	1.5
239	18	0	0	1	Euphorbiaceae	Jatropha	excisa	Forelius	nigriventris	South_America	0.929419	0.243038	1	0	1	0	0	0	0	0	0	1	0	0	0	0	1	0	0	1	0	0	1	0	0	0	1	0	0	perennial	shrub_tree	round	middle	desert	Argentina	7	10	8.5	1.5
240	18	0	1	0	Euphorbiaceae	Jatropha	excisa	Pheidole	bergi	South_America	0.929419	0.306425	1	0	1	0	0	0	0	0	0	1	0	0	0	0	1	0	0	1	0	0	1	0	0	0	1	0	0	perennial	shrub_tree	round	middle	desert	Argentina	7	10	8.5	1.8
241	18	0	1	0	Euphorbiaceae	Jatropha	excisa	Pheidole	spininodis	South_America	0.929419	0.273001	1	0	1	0	0	0	0	0	0	1	0	0	0	0	1	0	0	1	0	0	1	0	0	0	1	0	0	perennial	shrub_tree	round	middle	desert	Argentina	7	10	8.5	1.75
242	18	0	1	0	Euphorbiaceae	Jatropha	excisa	Pogonomyrmex	cunicularius	South_America	0.929419	0.69897	1	0	1	0	0	0	0	0	0	1	0	0	0	0	1	0	0	1	0	0	1	0	0	0	1	0	0	perennial	shrub_tree	round	middle	desert	Argentina	7	10	8.5	4.5
243	18	0	0	1	Euphorbiaceae	Jatropha	excisa	Solenopsis	unknown	South_America	0.929419	0.176091	1	0	1	0	0	0	1	0	0	1	0	0	0	0	1	0	0	1	0	0	1	0	0	0	1	0	0	perennial	shrub_tree	round	middle	desert	Argentina	7	10	8.5	1
244	19	0	0	1	Euphorbiaceae	Jatropha	excisa	Camponotus	blandus	South_America	0.929419	0.875061	1	0	1	0	0	0	0	0	1	0	0	0	0	0	1	0	0	1	0	0	1	0	0	0	1	0	0	perennial	shrub_tree	round	middle	shrubland	Argentina	7	10	8.5	6
245	19	0	0	1	Euphorbiaceae	Jatropha	excisa	Camponotus	mus	South_America	0.929419	0.69897	1	0	1	0	0	0	0	0	1	0	0	0	0	0	1	0	0	1	0	0	1	0	0	0	1	0	0	perennial	shrub_tree	round	middle	shrubland	Argentina	7	10	8.5	4
246	19	0	0	1	Euphorbiaceae	Jatropha	excisa	Forelius	chalybaeus	South_America	0.929419	0.243038	1	0	1	0	0	0	0	0	1	0	0	0	0	0	1	0	0	1	0	0	1	0	0	0	1	0	0	perennial	shrub_tree	round	middle	shrubland	Argentina	7	10	8.5	1.5
247	19	0	0	1	Euphorbiaceae	Jatropha	excisa	Forelius	nigriventris	South_America	0.929419	0.243038	1	0	1	0	0	0	0	0	1	0	0	0	0	0	1	0	0	1	0	0	1	0	0	0	1	0	0	perennial	shrub_tree	round	middle	shrubland	Argentina	7	10	8.5	1.5
248	19	0	1	0	Euphorbiaceae	Jatropha	excisa	Pheidole	bergi	South_America	0.929419	0.306425	1	0	1	0	0	0	0	0	1	0	0	0	0	0	1	0	0	1	0	0	1	0	0	0	1	0	0	perennial	shrub_tree	round	middle	shrubland	Argentina	7	10	8.5	1.8
249	19	0	1	0	Euphorbiaceae	Jatropha	excisa	Pheidole	spininodis	South_America	0.929419	0.273001	1	0	1	0	0	0	0	0	1	0	0	0	0	0	1	0	0	1	0	0	1	0	0	0	1	0	0	perennial	shrub_tree	round	middle	shrubland	Argentina	7	10	8.5	1.75
250	19	0	1	0	Euphorbiaceae	Jatropha	excisa	Pogonomyrmex	cunicularius	South_America	0.929419	0.69897	1	0	1	0	0	0	0	0	1	0	0	0	0	0	1	0	0	1	0	0	1	0	0	0	1	0	0	perennial	shrub_tree	round	middle	shrubland	Argentina	7	10	8.5	4.5
267	24	1	0	0	Fabaceae	Coronilla	minima	Messor	unknown	Europe	0.39794	0.740363	1	0	0	0	1	0	0	0	1	0	0	0	0	0	1	0	0	1	0	0	1	0	0	1	0	0	0	perennial	shrub_tree	round	smooth	shrubland	Spain	2	3	2.5	4
268	24	1	0	0	Fabaceae	Dorycnium	pentaphyllum	Messor	unknown	Europe	0.477121	0.740363	0	1	0	0	1	0	0	0	1	0	0	0	0	0	1	0	0	1	0	0	0	1	0	1	0	0	0	perennial	shrub_tree	sphere	smooth	shrubland	Spain	2	4	3	4
269	25	1	0	0	Anacardiaceae	Pistacia	lentiscus	Messor	minor	Europe	0.60206	0.628389	0	0	1	0	1	0	0	0	1	0	0	0	0	0	1	0	0	1	0	0	1	0	0	1	0	0	0	perennial	shrub_tree	round	smooth	shrubland	Italy	4	4	4	4
271	25	1	0	0	Oleaceae	Phillyrea	latifolia	Messor	minor	Europe	1.24304	0.628389	0	0	1	0	1	0	0	0	1	0	0	0	0	0	1	0	0	1	0	0	1	0	0	0	1	0	0	perennial	shrub_tree	round	middle	shrubland	Italy	15	20	17.5	4
273	25	1	0	0	Rhamnaceae	Rhamnus	alaternus	Messor	minor	Europe	0.778151	0.628389	1	0	1	0	1	0	0	0	1	0	0	0	0	0	1	0	0	1	0	0	1	0	0	1	0	0	0	perennial	shrub_tree	round	smooth	shrubland	Italy	5	7	6	4
274	25	1	0	0	Smilacaceae	Smilax	aspera	Messor	minor	Europe	0.60206	0.628389	0	0	1	0	1	0	0	0	1	0	0	0	0	0	1	0	0	1	0	0	1	0	0	1	0	0	0	perennial	shrub_tree	round	smooth	shrubland	Italy	4	4	4	4
276	27	0	0	0	Rosaceae	Fragaria	virginiana	Formica	subsericea	North_America	0.176091	0.665112	0	0	1	0	0	0	0	0	0	0	1	0	0	0	1	1	0	0	0	0	1	0	0	1	0	0	0	perennial	forb_herb	round	smooth	grassland	USA	1.2	1.8	1.5	4.25
277	27	0	0	0	Rosaceae	Fragaria	virginiana	Prenolepis	imparis	North_America	0.176091	0.273001	0	0	1	0	0	1	1	0	0	0	1	0	0	0	1	1	0	0	0	0	1	0	0	1	0	0	0	perennial	forb_herb	round	smooth	grassland	USA	1.2	1.8	1.5	1.75
278	27	0	0	0	Rosaceae	Fragaria	virginiana	Tapinoma	sessile	North_America	0.176091	0.210853	0	0	1	0	0	1	1	0	0	0	1	0	0	0	1	1	0	0	0	0	1	0	0	1	0	0	0	perennial	forb_herb	round	smooth	grassland	USA	1.2	1.8	1.5	1.5
279	28	1	0	0	Rhamnaceae	Pomaderris	aspera	Monomorium	leae	Oceania	0.130334	0.210853	1	0	0	0	0	0	0	1	0	0	0	0	0	0	1	0	0	1	0	0	1	0	0	1	0	0	0	perennial	shrub_tree	round	smooth	forest	Australia	1.2	1.5	1.35	1.5
280	28	1	0	0	Myrtaceae	Eucalyptus	regnans	Monomorium	leae	Oceania	0.352183	0.210853	1	0	0	0	0	0	0	1	0	0	0	0	0	0	1	0	0	1	0	0	0	0	1	0	1	0	0	perennial	shrub_tree	odd	middle	forest	Australia	1.5	3	2.25	1.5
281	28	1	0	0	Myrtaceae	Eucalyptus	regnans	Prolasius	brunneus	Oceania	0.352183	0.371068	1	0	0	0	0	0	0	1	0	0	0	0	0	0	1	0	0	1	0	0	0	0	1	0	1	0	0	perennial	shrub_tree	odd	middle	forest	Australia	1.5	3	2.25	2
282	28	1	0	0	Myrtaceae	Eucalyptus	regnans	Prolasius	pallidus	Oceania	0.352183	0.273001	1	0	0	0	0	0	0	1	0	0	0	0	0	0	1	0	0	1	0	0	0	0	1	0	1	0	0	perennial	shrub_tree	odd	middle	forest	Australia	1.5	3	2.25	1.75
283	28	1	0	0	Myrtaceae	Eucalyptus	regnans	Rhytidoponera	victoriae	Oceania	0.352183	0.458638	1	0	0	0	0	0	0	1	0	0	0	0	0	0	1	0	0	1	0	0	0	0	1	0	1	0	0	perennial	shrub_tree	odd	middle	forest	Australia	1.5	3	2.25	2.25
284	29	1	0	0	Poaceae	Lolium	rigidum	Messor	barbarus	Europe	0.812913	0.687975	1	0	0	0	1	0	0	0	0	0	0	1	0	1	0	0	1	0	0	1	0	0	0	0	1	0	0	annual	graminoid	long_narrow	middle	human	Spain	5	8	6.5	3.75
285	29	1	0	0	Solanaceae	Solanum		Messor	barbarus	Europe	0.674402	0.687975	0	0	1	0	1	0	0	0	0	0	0	1	0	1	1	1	0	0	0	0	1	0	0	0	1	0	0	both	forb_herb	round	middle	human	Spain	2.45	7	4.725	3.75
289	31	0	1	0	Proteaceae	Grevillea	shiressii	Dolichoderus	doriae	Oceania	0.875061	0.79588	0	0	0	1	0	0	0	0	1	0	0	0	0	0	1	0	0	1	0	0	1	0	0	0	1	0	0	perennial	shrub_tree	round	middle	shrubland	Australia	5	10	7.5	6
290	31	0	1	0	Proteaceae	Grevillea	shiressii	Iridomyrmex	purpureus	Oceania	0.875061	0.653213	0	0	0	1	0	1	0	0	1	0	0	0	0	0	1	0	0	1	0	0	1	0	0	0	1	0	0	perennial	shrub_tree	round	middle	shrubland	Australia	5	10	7.5	4
291	31	0	0	1	Proteaceae	Grevillea	shiressii	Iridomyrmex	splendens	Oceania	0.875061	0.30103	0	0	0	1	0	0	0	0	1	0	0	0	0	0	1	0	0	1	0	0	1	0	0	0	1	0	0	perennial	shrub_tree	round	middle	shrubland	Australia	5	10	7.5	1.5
292	31	0	1	0	Proteaceae	Grevillea	shiressii	Nylanderia	unknown	Oceania	0.875061	0.230449	0	0	0	1	0	0	0	0	1	0	0	0	0	0	1	0	0	1	0	0	1	0	0	0	1	0	0	perennial	shrub_tree	round	middle	shrubland	Australia	5	10	7.5	1.2
293	31	0	0	1	Proteaceae	Grevillea	shiressii	Pheidole	unknown	Oceania	0.875061	0.30103	0	0	0	1	0	0	0	0	1	0	0	0	0	0	1	0	0	1	0	0	1	0	0	0	1	0	0	perennial	shrub_tree	round	middle	shrubland	Australia	5	10	7.5	1.5
295	31	0	1	0	Proteaceae	Grevillea	speciosa	Anonychomyrma	unknown	Oceania	0.875061	0.39794	0	0	0	1	0	0	0	0	1	0	0	0	0	0	1	0	0	1	0	0	1	0	0	0	1	0	0	perennial	shrub_tree	round	middle	shrubland	Australia	5	10	7.5	2
296	31	0	0	1	Proteaceae	Grevillea	speciosa	Crematogaster	unknown	Oceania	0.875061	0.30103	0	0	0	1	0	1	0	0	1	0	0	0	0	0	1	0	0	1	0	0	1	0	0	0	1	0	0	perennial	shrub_tree	round	middle	shrubland	Australia	5	10	7.5	1
297	31	0	1	0	Proteaceae	Grevillea	speciosa	Iridomyrmex	bicknelli	Oceania	0.875061	0.352183	0	0	0	1	0	0	0	0	1	0	0	0	0	0	1	0	0	1	0	0	1	0	0	0	1	0	0	perennial	shrub_tree	round	middle	shrubland	Australia	5	10	7.5	2
298	31	0	0	1	Proteaceae	Grevillea	speciosa	Pheidole	unknown	Oceania	0.875061	0.30103	0	0	0	1	0	0	0	0	1	0	0	0	0	0	1	0	0	1	0	0	1	0	0	0	1	0	0	perennial	shrub_tree	round	middle	shrubland	Australia	5	10	7.5	1.5
299	31	0	1	0	Proteaceae	Grevillea	speciosa	Rhytidoponera	unknown	Oceania	0.875061	0.69897	0	0	0	1	0	0	0	0	1	0	0	0	0	0	1	0	0	1	0	0	1	0	0	0	1	0	0	perennial	shrub_tree	round	middle	shrubland	Australia	5	10	7.5	4
303	32	0	1	0	Fabaceae	Darwinia		Crematogaster	unknown	Oceania	0.511883	0.30103	1	0	0	0	0	1	0	0	1	0	0	0	0	0	1	1	0	0	0	0	0	0	1	1	0	0	0	perennial	forb_herb	odd	smooth	shrubland	Australia	1.5	5	3.25	1
304	32	0	1	0	Fabaceae	Darwinia		Iridomyrmex	unknown	Oceania	0.511883	0.544068	1	0	0	0	0	1	1	0	1	0	0	0	0	0	1	1	0	0	0	0	0	0	1	1	0	0	0	perennial	forb_herb	odd	smooth	shrubland	Australia	1.5	5	3.25	2
305	32	0	1	0	Fabaceae	Darwinia		Pheidole	unknown	Oceania	0.511883	0.30103	1	0	0	0	0	0	0	0	1	0	0	0	0	0	1	1	0	0	0	0	0	0	1	1	0	0	0	perennial	forb_herb	odd	smooth	shrubland	Australia	1.5	5	3.25	1.5
309	33	1	0	0	Poaceae	Oryza	sativa	Messor	arenarius	Asia	0.778151	0.875061	0	0	1	1	1	0	0	0	1	0	0	0	0	1	0	0	1	0	0	1	0	0	0	0	1	0	0	annual	graminoid	long_narrow	middle	shrubland	Israel	5	7	6	7
310	33	1	0	0	Poaceae	Oryza	sativa	Messor	ebeninus	Asia	0.778151	0.653213	0	0	1	1	1	0	0	0	1	0	0	0	0	1	0	0	1	0	0	1	0	0	0	0	1	0	0	annual	graminoid	long_narrow	middle	shrubland	Israel	5	7	6	3
315	35	1	0	0	Asteraceae	Anthemis	arvensis	Messor	barbarus	Europe	0.267172	0.687975	1	0	0	0	1	0	0	0	0	0	1	0	0	1	0	1	0	0	0	0	0	0	1	0	1	0	0	annual	forb_herb	odd	middle	grassland	Spain	1.7	2	1.85	3.75
316	35	1	0	0	Asteraceae	Hypochaeris	glabra	Messor	barbarus	Europe	0.954243	0.687975	0	0	0	1	1	0	0	0	0	0	1	0	0	1	0	1	0	0	0	1	0	0	0	1	0	0	0	annual	forb_herb	long_narrow	smooth	grassland	Spain	8	10	9	3.75
317	35	1	0	0	Asteraceae	Leontodon	taraxacoides	Messor	barbarus	Europe	0.676694	0.687975	0	0	0	1	1	0	0	0	0	0	1	0	0	0	1	1	0	0	0	1	0	0	0	0	0	1	0	perennial	forb_herb	long_narrow	rugous	grassland	Spain	4	5.5	4.75	3.75
318	35	1	0	0	Fabaceae	Lotus	hispidus	Messor	barbarus	Europe	0.176091	0.687975	1	0	0	0	1	0	0	0	0	0	1	0	0	1	0	1	0	0	0	0	1	0	0	1	0	0	0	annual	forb_herb	round	smooth	grassland	Spain	1	2	1.5	3.75
319	35	1	0	0	Fabaceae	Trifolium	glomeratum	Messor	barbarus	Europe	-0.0457575	0.687975	1	0	0	0	1	0	0	0	0	0	1	0	0	1	0	1	0	0	0	0	0	1	0	1	0	0	0	annual	forb_herb	sphere	smooth	grassland	Spain	0.8	1	0.9	3.75
320	35	1	0	0	Juncaceae	Juncus	bufonius	Messor	barbarus	Europe	-0.425969	0.687975	1	0	0	0	1	0	0	0	0	0	1	0	0	0	1	0	1	0	0	0	1	0	0	0	0	1	0	perennial	graminoid	round	rugous	grassland	Spain	0.26	0.49	0.375	3.75
321	35	1	0	0	Poaceae	Vulpia	muralis	Messor	barbarus	Europe	0.759668	0.687975	0	0	1	1	1	0	0	0	0	0	1	0	0	1	0	0	1	0	0	1	0	0	0	0	1	0	0	annual	graminoid	long_narrow	middle	grassland	Spain	4.5	7	5.75	3.75
322	35	1	0	0	Fabaceae	Ornithopus	compressus	Messor	barbarus	Europe	0.30103	0.687975	1	0	0	0	1	0	0	0	1	0	0	0	0	1	0	1	0	0	0	0	1	0	0	1	0	0	0	annual	forb_herb	round	smooth	shrubland	Spain	2	2	2	3.75
323	35	1	0	0	Asteraceae	Anthemis	arvensis	Messor	barbarus	Europe	0.267172	0.687975	1	0	0	0	1	0	0	0	1	0	0	0	0	1	0	1	0	0	0	0	0	0	1	0	1	0	0	annual	forb_herb	odd	middle	shrubland	Spain	1.7	2	1.85	3.75
324	35	1	0	0	Cistaceae	Tuberaria	guttata	Messor	barbarus	Europe	0.69897	0.687975	1	0	0	0	1	0	0	0	1	0	0	0	0	1	0	1	0	0	0	0	1	0	0	0	1	0	0	annual	forb_herb	round	middle	shrubland	Spain	4	6	5	3.75
325	35	1	0	0	Lamiaceae	Lavandula	stoechas	Messor	barbarus	Europe	0	0.687975	1	0	0	0	1	0	0	0	1	0	0	0	0	1	0	1	0	0	0	0	0	0	1	0	0	1	0	annual	forb_herb	odd	rugous	shrubland	Spain	1	1	1	3.75
326	35	1	0	0	Polygonaceae	Rumex	acetosella	Messor	barbarus	Europe	0.0791812	0.687975	1	0	0	1	1	0	0	0	1	0	0	0	0	0	1	1	0	0	0	0	0	0	1	0	1	0	0	perennial	forb_herb	odd	middle	shrubland	Spain	0.9	1.5	1.2	3.75
337	39	0	1	0	Melanthiaceae	Trillium	discolor	Formica	pallidefulva	North_America	1.47712	0.69897	0	1	0	0	0	1	0	1	0	0	0	0	0	0	1	1	0	0	0	0	1	0	0	1	0	0	0	perennial	forb_herb	round	smooth	forest	unknown	10	50	30	4.75
339	40	0	0	0	Fabaceae	Vicia	faba	Lasius	niger	Europe	1.27875	0.243038	1	0	0	0	0	1	0	0	0	0	0	1	0	0	1	1	0	0	0	0	0	1	0	0	1	0	0	perennial	forb_herb	sphere	middle	human	United Kingdom	8	30	19	1.5
340	41	1	0	0	Poaceae	Hordeum	vulgare	Messor	barbarus	Europe	1.04139	0.687975	0	0	1	1	1	0	0	0	0	0	0	1	0	1	0	0	1	0	0	0	1	0	0	1	0	0	0	annual	graminoid	round	smooth	human	Spain	8	14	11	3.75
341	42	1	0	0	Fabaceae	Vicia	villosa	Messor	barbarus	Europe	0.477121	0.687975	1	0	0	0	1	0	0	0	0	0	0	1	0	0	1	1	0	0	0	0	0	1	0	0	1	0	0	perennial	forb_herb	sphere	middle	human	Spain	3	3	3	3.75
342	42	1	0	0	Poaceae	Lolium	multiflorum	Messor	barbarus	Europe	0.812913	0.687975	1	0	0	0	1	0	0	0	0	0	0	1	0	1	1	0	1	0	0	1	0	0	0	0	1	0	0	both	graminoid	long_narrow	middle	human	Spain	5	8	6.5	3.75
343	43	0	0	0	Poaceae	Hordeum	vulgare	Messor	barbarus	Europe	1.04139	0.687975	0	0	1	1	1	0	0	0	0	0	0	1	0	1	0	0	1	0	0	0	1	0	0	1	0	0	0	annual	graminoid	round	smooth	human	Spain	8	14	11	3.75
345	43	0	0	0	Poaceae	Triticum	aestivum	Messor	barbarus	Europe	1	0.687975	0	0	1	1	1	0	0	0	0	0	0	1	0	1	0	0	1	0	0	0	1	0	0	1	0	0	0	annual	graminoid	round	smooth	human	Spain	8	12	10	3.75
348	46	1	0	0	Amaryllidaceae	Narcissus	serotinus	Aphaenogaster	senilis	Europe	0.653213	0.778151	1	0	0	0	0	0	0	0	1	0	0	0	0	0	1	1	0	0	0	0	0	0	1	1	0	0	0	perennial	forb_herb	odd	smooth	shrubland	Spain	4	5	4.5	5
349	46	1	0	0	Anacardiaceae	Pistacia	lentiscus	Aphaenogaster	senilis	Europe	0.60206	0.778151	0	0	1	0	0	0	0	0	1	0	0	0	0	0	1	0	0	1	0	0	1	0	0	1	0	0	0	perennial	shrub_tree	round	smooth	shrubland	Spain	4	4	4	5
350	46	1	0	0	Araceae	Arum	italicum	Aphaenogaster	senilis	Europe	0.812913	0.778151	1	0	0	0	0	0	0	0	1	0	0	0	0	0	1	1	0	0	0	0	1	0	0	0	0	1	0	perennial	forb_herb	round	rugous	shrubland	Spain	4	9	6.5	5
353	46	1	0	0	Frankeniaceae	Frankenia	laevis	Aphaenogaster	senilis	Europe	-0.124939	0.778151	1	0	0	0	0	0	0	0	1	0	0	0	0	0	1	0	0	1	0	1	0	0	0	1	0	0	0	perennial	shrub_tree	long_narrow	smooth	shrubland	Spain	0.5	1	0.75	5
354	46	1	0	0	Geraniaceae	Erodium		Aphaenogaster	senilis	Europe	0.740363	0.778151	1	0	0	0	0	0	0	0	1	0	0	0	0	1	0	1	0	0	0	1	0	0	0	0	0	0	1	annual	forb_herb	long_narrow	appendage	shrubland	Spain	3	8	5.5	5
355	46	1	0	0	Juncaceae	Juncus	acutus	Aphaenogaster	senilis	Europe	-0.187087	0.778151	1	0	0	0	0	0	0	0	1	0	0	0	0	0	1	0	1	0	0	0	0	0	1	0	1	0	0	perennial	graminoid	odd	middle	shrubland	Spain	0.6	0.7	0.65	5
356	46	1	0	0	Oleaceae	Phillyrea	angustifolia	Aphaenogaster	senilis	Europe	0.778151	0.778151	0	0	1	0	0	0	0	0	1	0	0	0	0	0	1	0	0	1	0	0	1	0	0	0	1	0	0	perennial	shrub_tree	round	middle	shrubland	Spain	4	8	6	5
358	46	1	0	0	Primulaceae	Anagallis		Aphaenogaster	senilis	Europe	0	0.778151	1	0	0	0	0	0	0	0	1	0	0	0	0	1	0	1	0	0	0	0	0	0	1	0	0	1	0	annual	forb_herb	odd	rugous	shrubland	Spain	1	1	1	5
359	46	1	0	0	Rhamnaceae	Rhamnus	alaternus	Aphaenogaster	senilis	Europe	0.778151	0.778151	1	0	1	0	0	0	0	0	1	0	0	0	0	0	1	0	0	1	0	0	1	0	0	1	0	0	0	perennial	shrub_tree	round	smooth	shrubland	Spain	5	7	6	5
402	50	1	0	0	Cistaceae	Cistus	ladanifer	Goniomma	kugleri	Europe	-0.124939	0.327359	1	0	0	0	1	0	0	0	1	0	0	0	0	0	1	0	0	1	0	0	0	1	0	0	1	0	0	perennial	shrub_tree	sphere	middle	shrubland	Spain	0.5	1	0.75	2
408	52	0	1	0	Papaveraceae	Sanguinaria	canadensis	Aphaenogaster	rudis	North_America	0.845098	0.778151	0	1	0	0	0	0	0	1	0	0	0	0	0	0	1	1	0	0	0	0	1	0	0	1	0	0	0	perennial	forb_herb	round	smooth	forest	USA	5	9	7	5
409	52	0	1	0	Ranunculaceae	Anemone	acutiloba	Aphaenogaster	rudis	North_America	0.612784	0.778151	1	0	0	0	0	0	0	1	0	0	0	0	0	0	1	1	0	0	0	0	1	0	0	0	1	0	0	perennial	forb_herb	round	middle	forest	USA	3.5	4.7	4.1	5
410	52	0	1	0	Violaceae	Viola		Aphaenogaster	rudis	North_America	0.30103	0.778151	0	1	0	0	0	0	0	1	0	0	0	0	0	0	1	1	0	0	0	0	1	0	0	1	0	0	0	perennial	forb_herb	round	smooth	forest	USA	1	3	2	5
411	52	0	1	0	Papaveraceae	Sanguinaria	canadensis	Formica	subsericea	North_America	0.845098	0.665112	0	1	0	0	0	0	0	1	0	0	0	0	0	0	1	1	0	0	0	0	1	0	0	1	0	0	0	perennial	forb_herb	round	smooth	forest	USA	5	9	7	4.25
412	52	0	1	0	Ranunculaceae	Anemone	acutiloba	Formica	subsericea	North_America	0.612784	0.665112	1	0	0	0	0	0	0	1	0	0	0	0	0	0	1	1	0	0	0	0	1	0	0	0	1	0	0	perennial	forb_herb	round	middle	forest	USA	3.5	4.7	4.1	4.25
413	52	0	1	0	Violaceae	Viola		Formica	subsericea	North_America	0.30103	0.665112	0	1	0	0	0	0	0	1	0	0	0	0	0	0	1	1	0	0	0	0	1	0	0	1	0	0	0	perennial	forb_herb	round	smooth	forest	USA	1	3	2	4.25
414	52	0	1	0	Papaveraceae	Sanguinaria	canadensis	Lasius	alienus	North_America	0.845098	0.243038	0	1	0	0	0	0	0	1	0	0	0	0	0	0	1	1	0	0	0	0	1	0	0	1	0	0	0	perennial	forb_herb	round	smooth	forest	USA	5	9	7	1.5
415	52	0	1	0	Ranunculaceae	Anemone	acutiloba	Lasius	alienus	North_America	0.612784	0.243038	1	0	0	0	0	0	0	1	0	0	0	0	0	0	1	1	0	0	0	0	1	0	0	0	1	0	0	perennial	forb_herb	round	middle	forest	USA	3.5	4.7	4.1	1.5
416	52	0	1	0	Violaceae	Viola		Lasius	alienus	North_America	0.30103	0.243038	0	1	0	0	0	0	0	1	0	0	0	0	0	0	1	1	0	0	0	0	1	0	0	1	0	0	0	perennial	forb_herb	round	smooth	forest	USA	1	3	2	1.5
417	52	0	1	0	Papaveraceae	Sanguinaria	canadensis	Myrmica	punctiventris	North_America	0.845098	0.439333	0	1	0	0	0	0	0	1	0	0	0	0	0	0	1	1	0	0	0	0	1	0	0	1	0	0	0	perennial	forb_herb	round	smooth	forest	USA	5	9	7	2.5
418	52	0	1	0	Ranunculaceae	Anemone	acutiloba	Myrmica	punctiventris	North_America	0.612784	0.439333	1	0	0	0	0	0	0	1	0	0	0	0	0	0	1	1	0	0	0	0	1	0	0	0	1	0	0	perennial	forb_herb	round	middle	forest	USA	3.5	4.7	4.1	2.5
419	52	0	1	0	Violaceae	Viola		Myrmica	punctiventris	North_America	0.30103	0.439333	0	1	0	0	0	0	0	1	0	0	0	0	0	0	1	1	0	0	0	0	1	0	0	1	0	0	0	perennial	forb_herb	round	smooth	forest	USA	1	3	2	2.5
420	53	0	1	0	Aristolochiaceae	Asarum	canadense	Aphaenogaster	rudis	North_America	0.491362	0.778151	0	1	0	0	0	0	0	1	0	0	0	0	0	0	1	1	0	0	0	0	1	0	0	1	0	0	0	perennial	forb_herb	round	smooth	forest	USA	3	3.2	3.1	5
421	53	0	1	0	Berberidaceae	Jeffersonia	diphylla	Aphaenogaster	rudis	North_America	0.740363	0.778151	1	1	0	0	0	0	0	1	0	0	0	0	0	1	0	1	0	0	0	0	1	0	0	1	0	0	0	annual	forb_herb	round	smooth	forest	USA	4	7	5.5	5
422	53	0	1	0	Colchicaceae	Disporum	lanuginosum	Aphaenogaster	rudis	North_America	0.778151	0.778151	1	0	0	0	0	0	0	1	0	0	0	0	0	0	1	1	0	0	0	0	0	0	1	0	1	0	0	perennial	forb_herb	odd	middle	forest	USA	6	6	6	5
423	53	0	1	0	Cyperaceae	Carex	jamesii	Aphaenogaster	rudis	North_America	0.361728	0.778151	1	0	0	0	0	0	0	1	0	0	0	0	0	0	1	0	1	0	0	0	1	0	0	0	1	0	0	perennial	graminoid	round	middle	forest	USA	2	2.6	2.3	5
424	53	0	1	0	Cyperaceae	Carex	laxiculmis	Aphaenogaster	rudis	North_America	0.431364	0.778151	1	0	0	0	0	0	0	1	0	0	0	0	0	0	1	0	1	0	0	0	1	0	0	0	1	0	0	perennial	graminoid	round	middle	forest	USA	2.2	3.2	2.7	5
425	53	0	1	0	Juncaceae	Luzula	echinata	Aphaenogaster	rudis	North_America	0.146128	0.778151	0	1	0	0	0	0	0	1	0	0	0	0	0	0	1	0	1	0	0	0	1	0	0	0	1	0	0	perennial	graminoid	round	middle	forest	USA	1.2	1.6	1.4	5
426	53	0	1	0	Melanthiaceae	Trillium	grandiflorum	Aphaenogaster	rudis	North_America	1.14613	0.778151	0	1	0	0	0	0	0	1	0	0	0	0	0	0	1	1	0	0	0	0	1	0	0	1	0	0	0	perennial	forb_herb	round	smooth	forest	USA	12	16	14	5
427	53	0	1	0	Papaveraceae	Corydalis	flavula	Aphaenogaster	rudis	North_America	0.30103	0.778151	0	1	0	0	0	0	0	1	0	0	0	0	0	1	0	1	0	0	0	0	0	1	0	1	0	0	0	annual	forb_herb	sphere	smooth	forest	USA	2	2	2	5
428	53	0	1	0	Ranunculaceae	Anemone	quinquefolia	Aphaenogaster	rudis	North_America	0.544068	0.778151	1	0	0	0	0	0	0	1	0	0	0	0	0	0	1	1	0	0	0	0	1	0	0	0	1	0	0	perennial	forb_herb	round	middle	forest	USA	2.5	4.5	3.5	5
429	53	0	1	0	Cyperaceae	Carex	laxiculmis	Aphaenogaster	tennesseensis	North_America	0.431364	0.69897	1	0	0	0	0	0	0	1	0	0	0	0	0	0	1	0	1	0	0	0	1	0	0	0	1	0	0	perennial	graminoid	round	middle	forest	USA	2.2	3.2	2.7	4
430	53	0	1	0	Colchicaceae	Uvularia	perfoliata	Crematogaster	cerasi	North_America	0.544068	0.352183	0	1	0	0	0	0	0	1	0	0	0	0	0	0	1	1	0	0	0	0	0	1	0	1	0	0	0	perennial	forb_herb	sphere	smooth	forest	USA	2.5	4.5	3.5	2
431	53	0	1	0	Cyperaceae	Carex	jamesii	Formica	difficilis	North_America	0.361728	0.628389	1	0	0	0	0	1	1	1	0	0	0	0	0	0	1	0	1	0	0	0	1	0	0	0	1	0	0	perennial	graminoid	round	middle	forest	USA	2	2.6	2.3	4
432	53	0	1	0	Colchicaceae	Uvularia	perfoliata	Formica	pallidefulva	North_America	0.544068	0.69897	0	1	0	0	0	1	0	1	0	0	0	0	0	0	1	1	0	0	0	0	0	1	0	1	0	0	0	perennial	forb_herb	sphere	smooth	forest	USA	2.5	4.5	3.5	4.75
433	53	0	1	0	Berberidaceae	Jeffersonia	diphylla	Formica	subsericea	North_America	0.740363	0.665112	1	1	0	0	0	0	0	1	0	0	0	0	0	1	0	1	0	0	0	0	1	0	0	1	0	0	0	annual	forb_herb	round	smooth	forest	USA	4	7	5.5	4.25
434	53	0	1	0	Colchicaceae	Disporum	lanuginosum	Formica	subsericea	North_America	0.778151	0.665112	1	0	0	0	0	0	0	1	0	0	0	0	0	0	1	1	0	0	0	0	0	0	1	0	1	0	0	perennial	forb_herb	odd	middle	forest	USA	6	6	6	4.25
435	53	0	1	0	Cyperaceae	Carex	jamesii	Formica	subsericea	North_America	0.361728	0.665112	1	0	0	0	0	0	0	1	0	0	0	0	0	0	1	0	1	0	0	0	1	0	0	0	1	0	0	perennial	graminoid	round	middle	forest	USA	2	2.6	2.3	4.25
436	53	0	1	0	Melanthiaceae	Trillium	erectum	Formica	subsericea	North_America	1.11394	0.665112	0	1	0	0	0	0	0	1	0	0	0	0	0	0	1	1	0	0	0	0	1	0	0	1	0	0	0	perennial	forb_herb	round	smooth	forest	USA	10	16	13	4.25
437	53	0	1	0	Colchicaceae	Uvularia	perfoliata	Lasius	alienus	North_America	0.544068	0.243038	0	1	0	0	0	0	0	1	0	0	0	0	0	0	1	1	0	0	0	0	0	1	0	1	0	0	0	perennial	forb_herb	sphere	smooth	forest	USA	2.5	4.5	3.5	1.5
438	53	0	1	0	Juncaceae	Luzula	echinata	Lasius	alienus	North_America	0.146128	0.243038	0	1	0	0	0	0	0	1	0	0	0	0	0	0	1	0	1	0	0	0	1	0	0	0	1	0	0	perennial	graminoid	round	middle	forest	USA	1.2	1.6	1.4	1.5
439	53	0	1	0	Colchicaceae	Uvularia	perfoliata	Myrmica	punctiventris	North_America	0.544068	0.439333	0	1	0	0	0	0	0	1	0	0	0	0	0	0	1	1	0	0	0	0	0	1	0	1	0	0	0	perennial	forb_herb	sphere	smooth	forest	USA	2.5	4.5	3.5	2.5
440	53	0	1	0	Cyperaceae	Carex	jamesii	Myrmica	punctiventris	North_America	0.361728	0.439333	1	0	0	0	0	0	0	1	0	0	0	0	0	0	1	0	1	0	0	0	1	0	0	0	1	0	0	perennial	graminoid	round	middle	forest	USA	2	2.6	2.3	2.5
441	53	0	1	0	Melanthiaceae	Trillium	erectum	Myrmica	punctiventris	North_America	1.11394	0.439333	0	1	0	0	0	0	0	1	0	0	0	0	0	0	1	1	0	0	0	0	1	0	0	1	0	0	0	perennial	forb_herb	round	smooth	forest	USA	10	16	13	2.5
442	53	0	1	0	Melanthiaceae	Trillium	grandiflorum	Myrmica	unknown	North_America	1.14613	0.511883	0	1	0	0	0	0	0	1	0	0	0	0	0	0	1	1	0	0	0	0	1	0	0	1	0	0	0	perennial	forb_herb	round	smooth	forest	USA	12	16	14	2.5
443	53	0	1	0	Melanthiaceae	Trillium	erectum	Nylanderia	parvula	North_America	1.11394	0.30103	0	1	0	0	0	0	0	1	0	0	0	0	0	0	1	1	0	0	0	0	1	0	0	1	0	0	0	perennial	forb_herb	round	smooth	forest	USA	10	16	13	1.8
444	53	0	1	0	Cyperaceae	Carex	oligocarpa	Tapinoma	sessile	North_America	0.491362	0.210853	1	0	0	0	0	1	1	1	0	0	0	0	0	0	1	0	1	0	0	0	1	0	0	0	1	0	0	perennial	graminoid	round	middle	forest	USA	2.8	3.4	3.1	1.5
448	55	0	1	0	Fabaceae	Acacia	pycnantha	Anonychomyrma	nitidiceps	Oceania	0.690639	0.39794	0	1	0	0	0	1	1	1	0	0	0	0	0	0	1	0	0	1	0	0	1	0	0	1	0	0	0	perennial	shrub_tree	round	smooth	forest	Australia	4.25	5.56	4.905	2
449	55	0	1	0	Fabaceae	Pultenaea	daphnoides	Anonychomyrma	nitidiceps	Oceania	0.574031	0.39794	0	1	0	0	0	1	1	1	0	0	0	0	0	0	1	0	0	1	0	0	1	0	0	1	0	0	0	perennial	shrub_tree	round	smooth	forest	Australia	3.5	4	3.75	2
450	55	0	0	1	Fabaceae	Acacia	pycnantha	Monomorium	sydneyense	Oceania	0.690639	0.311754	0	1	0	0	0	0	0	1	0	0	0	0	0	0	1	0	0	1	0	0	1	0	0	1	0	0	0	perennial	shrub_tree	round	smooth	forest	Australia	4.25	5.56	4.905	1.9
451	55	0	0	1	Fabaceae	Pultenaea	daphnoides	Monomorium	sydneyense	Oceania	0.574031	0.311754	0	1	0	0	0	0	0	1	0	0	0	0	0	0	1	0	0	1	0	0	1	0	0	1	0	0	0	perennial	shrub_tree	round	smooth	forest	Australia	3.5	4	3.75	1.9
452	55	0	1	0	Fabaceae	Acacia	pycnantha	Rhytidoponera	metallica	Oceania	0.690639	0.60206	0	1	0	0	0	0	0	1	0	0	0	0	0	0	1	0	0	1	0	0	1	0	0	1	0	0	0	perennial	shrub_tree	round	smooth	forest	Australia	4.25	5.56	4.905	3.75
453	55	0	1	0	Fabaceae	Pultenaea	daphnoides	Rhytidoponera	metallica	Oceania	0.574031	0.60206	0	1	0	0	0	0	0	1	0	0	0	0	0	0	1	0	0	1	0	0	1	0	0	1	0	0	0	perennial	shrub_tree	round	smooth	forest	Australia	3.5	4	3.75	3.75
456	56	0	1	0	Fabaceae	Pultenaea	daphnoides	Anonychomyrma	nitidiceps	Oceania	0.574031	0.39794	0	1	0	0	0	1	1	1	0	0	0	0	0	0	1	0	0	1	0	0	1	0	0	1	0	0	0	perennial	shrub_tree	round	smooth	forest	Australia	3.5	4	3.75	2
457	56	0	1	0	Fabaceae	Pultenaea	daphnoides	Anonychomyrma	nitidiceps	Oceania	0.574031	0.39794	0	1	0	0	0	1	1	1	0	0	0	0	0	0	1	0	0	1	0	0	1	0	0	1	0	0	0	perennial	shrub_tree	round	smooth	forest	Australia	3.5	4	3.75	2
458	56	0	1	0	Fabaceae	Pultenaea	daphnoides	Anonychomyrma	unknown	Oceania	0.574031	0.39794	0	1	0	0	0	0	0	1	0	0	0	0	0	0	1	0	0	1	0	0	1	0	0	1	0	0	0	perennial	shrub_tree	round	smooth	forest	Australia	3.5	4	3.75	2
459	56	0	1	0	Fabaceae	Pultenaea	daphnoides	Iridomyrmex	splendens	Oceania	0.574031	0.30103	0	1	0	0	0	0	0	1	0	0	0	0	0	0	1	0	0	1	0	0	1	0	0	1	0	0	0	perennial	shrub_tree	round	smooth	forest	Australia	3.5	4	3.75	1.5
460	56	0	1	0	Fabaceae	Pultenaea	daphnoides	Pheidole	ampla	Oceania	0.574031	0.0211893	0	1	0	0	1	0	0	1	0	0	0	0	0	0	1	0	0	1	0	0	1	0	0	1	0	0	0	perennial	shrub_tree	round	smooth	forest	Australia	3.5	4	3.75	0.9
461	56	0	1	0	Fabaceae	Pultenaea	daphnoides	Pheidole	ampla	Oceania	0.574031	0.0211893	0	1	0	0	1	0	0	1	0	0	0	0	0	0	1	0	0	1	0	0	1	0	0	1	0	0	0	perennial	shrub_tree	round	smooth	forest	Australia	3.5	4	3.75	0.9
462	56	0	1	0	Fabaceae	Pultenaea	daphnoides	Pheidole	unknown	Oceania	0.574031	0.30103	0	1	0	0	0	0	0	1	0	0	0	0	0	0	1	0	0	1	0	0	1	0	0	1	0	0	0	perennial	shrub_tree	round	smooth	forest	Australia	3.5	4	3.75	1.5
463	56	0	1	0	Fabaceae	Pultenaea	daphnoides	Pheidole	unknown	Oceania	0.574031	0.30103	0	1	0	0	0	0	0	1	0	0	0	0	0	0	1	0	0	1	0	0	1	0	0	1	0	0	0	perennial	shrub_tree	round	smooth	forest	Australia	3.5	4	3.75	1.5
464	56	0	1	0	Fabaceae	Pultenaea	daphnoides	Rhytidoponera	metallica	Oceania	0.574031	0.60206	0	1	0	0	0	0	0	1	0	0	0	0	0	0	1	0	0	1	0	0	1	0	0	1	0	0	0	perennial	shrub_tree	round	smooth	forest	Australia	3.5	4	3.75	3.75
465	56	0	1	0	Fabaceae	Pultenaea	daphnoides	Rhytidoponera	metallica	Oceania	0.574031	0.60206	0	1	0	0	0	0	0	1	0	0	0	0	0	0	1	0	0	1	0	0	1	0	0	1	0	0	0	perennial	shrub_tree	round	smooth	forest	Australia	3.5	4	3.75	3.75
466	57	0	1	0	Euphorbiaceae	Jatropha	gossypiifolia	Iridomyrmex	spadius	Oceania	0.829304	0.615424	1	0	0	0	0	0	0	1	0	0	0	0	0	0	1	0	0	1	0	0	1	0	0	0	1	0	0	perennial	shrub_tree	round	middle	forest	Australia	6.5	7	6.75	3.75
470	60	1	0	0	Brassicaceae	Cardamine	flexuosa	Pogonomyrmex	naegelii	South_America	0	0.574031	1	0	0	0	0	0	0	1	0	0	0	0	0	1	0	1	0	0	0	0	1	0	0	0	1	0	0	annual	forb_herb	round	middle	forest	Brazil	0.9	1.1	1	3
471	60	1	0	0	Poaceae	Axonopus	barbiger	Pogonomyrmex	naegelii	South_America	0.322219	0.574031	1	0	0	0	0	0	0	1	0	0	0	0	0	1	0	0	1	0	0	0	1	0	0	0	1	0	0	annual	graminoid	round	middle	forest	Brazil	1.5	2.7	2.1	3
472	60	1	0	0	Poaceae	Axonopus	riparia	Pogonomyrmex	naegelii	South_America	0.322219	0.574031	1	0	0	0	0	0	0	1	0	0	0	0	0	1	0	0	1	0	0	0	1	0	0	0	1	0	0	annual	graminoid	round	middle	forest	Brazil	1.5	2.7	2.1	3
473	60	1	0	0	Poaceae	Gymnopogon	spicatus	Pogonomyrmex	naegelii	South_America	0.352183	0.574031	0	0	0	1	0	0	0	1	0	0	0	0	0	1	0	0	1	0	0	1	0	0	0	0	1	0	0	annual	graminoid	long_narrow	middle	forest	Brazil	2	2.5	2.25	3
474	60	1	0	0	Poaceae	Melinis	minutiflora	Pogonomyrmex	naegelii	South_America	1.09691	0.574031	0	0	1	1	0	0	0	1	0	0	0	0	0	0	1	0	1	0	0	0	1	0	0	0	1	0	0	perennial	graminoid	round	middle	forest	Brazil	10	15	12.5	3
475	60	1	0	0	Poaceae	Panicum	cervicatum	Pogonomyrmex	naegelii	South_America	-0.30103	0.574031	0	0	1	1	0	0	0	1	0	0	0	0	0	1	0	0	1	0	0	0	1	0	0	1	0	0	0	annual	graminoid	round	smooth	forest	Brazil	0.5	0.5	0.5	3
476	60	1	0	0	Poaceae	Panicum	lineare	Pogonomyrmex	naegelii	South_America	0.332438	0.574031	0	0	1	1	0	0	0	1	0	0	0	0	0	1	0	0	1	0	0	0	1	0	0	1	0	0	0	annual	graminoid	round	smooth	forest	Brazil	1.9	2.4	2.15	3
477	60	1	0	0	Poaceae	Setaria	verticillala	Pogonomyrmex	naegelii	South_America	0.30103	0.574031	0	0	1	1	0	0	0	1	0	0	0	0	0	1	0	0	1	0	0	0	1	0	0	1	0	0	0	annual	graminoid	round	smooth	forest	Brazil	2	2	2	3
478	60	1	0	0	Poaceae	Urochloa		Pogonomyrmex	naegelii	South_America	0.544068	0.574031	1	0	0	1	0	0	0	1	0	0	0	0	0	0	1	0	1	0	0	0	1	0	0	0	1	0	0	perennial	graminoid	round	middle	forest	Brazil	2	5	3.5	3
479	61	0	1	0	Papaveraceae	Dendromecon	rigida	Formica	altipetens	North_America	0.352183	0.653213	0	1	0	0	0	0	0	1	0	0	0	0	0	0	1	0	0	1	0	0	0	1	0	1	0	0	0	perennial	shrub_tree	sphere	smooth	forest	USA	2	2.5	2.25	4
480	61	0	1	0	Papaveraceae	Dendromecon	rigida	Formica	fusca	North_America	0.352183	0.588272	0	1	0	0	0	1	0	1	0	0	0	0	0	0	1	0	0	1	0	0	0	1	0	1	0	0	0	perennial	shrub_tree	sphere	smooth	forest	USA	2	2.5	2.25	3.5
481	61	0	1	0	Papaveraceae	Dendromecon	rigida	Liometopum	occidentale	North_America	0.352183	0.528274	0	1	0	0	0	0	0	1	0	0	0	0	0	0	1	0	0	1	0	0	0	1	0	1	0	0	0	perennial	shrub_tree	sphere	smooth	forest	USA	2	2.5	2.25	3.25
482	61	0	0	1	Papaveraceae	Dendromecon	rigida	Monomorium	minimum	North_America	0.352183	0.0211893	0	1	0	0	0	0	0	1	0	0	0	0	0	0	1	0	0	1	0	0	0	1	0	1	0	0	0	perennial	shrub_tree	sphere	smooth	forest	USA	2	2.5	2.25	0.9
483	62	0	1	0	Dilleniaceae	Hibbertia	obtusifolia	Aphaenogaster	longiceps	Oceania	0.176091	0.778151	0	1	0	0	0	0	0	0	1	0	0	0	0	0	1	0	0	1	0	0	1	0	0	1	0	0	0	perennial	shrub_tree	round	smooth	shrubland	Australia	1	2	1.5	5
484	62	0	1	0	Elaeocarpaceae	Tetratheca		Aphaenogaster	longiceps	Oceania	0.439333	0.778151	0	1	0	0	0	0	0	0	1	0	0	0	0	0	1	1	0	0	0	0	1	0	0	0	0	0	1	perennial	forb_herb	round	appendage	shrubland	Australia	2.5	3	2.75	5
485	62	0	1	0	Ericaceae	Brachyloma	daphnoides	Aphaenogaster	longiceps	Oceania	0.243038	0.778151	1	1	0	0	0	0	0	0	1	0	0	0	0	0	1	0	0	1	0	0	0	1	0	0	0	1	0	perennial	shrub_tree	sphere	rugous	shrubland	Australia	1.5	2	1.75	5
486	62	0	1	0	Fabaceae	Hovea	rosmarinifolia	Anonychomyrma	nitidiceps	Oceania	0.954243	0.352183	0	1	0	0	0	0	0	0	1	0	0	0	0	0	1	0	0	1	0	0	0	1	0	1	0	0	0	perennial	shrub_tree	sphere	smooth	shrubland	Australia	8	10	9	2
487	62	0	1	0	Ericaceae	Brachyloma	daphnoides	Iridomyrmex	purpureus	Oceania	0.243038	0.653213	1	1	0	0	0	1	0	0	1	0	0	0	0	0	1	0	0	1	0	0	0	1	0	0	0	1	0	perennial	shrub_tree	sphere	rugous	shrubland	Australia	1.5	2	1.75	4
488	62	0	1	0	Ericaceae	Brachyloma	daphnoides	Iridomyrmex	purpureus	Oceania	0.243038	0.653213	1	1	0	0	0	1	0	0	1	0	0	0	0	0	1	0	0	1	0	0	0	1	0	0	0	1	0	perennial	shrub_tree	sphere	rugous	shrubland	Australia	1.5	2	1.75	4
489	62	0	1	0	Boraginaceae	Cynoglossum	australe	Iridomyrmex	unknown	Oceania	0.574031	0.544068	1	0	1	0	0	1	1	0	1	0	0	0	0	0	1	1	0	0	0	0	1	0	0	0	0	0	1	perennial	forb_herb	round	appendage	shrubland	Australia	3.5	4	3.75	2
490	62	0	1	0	Dilleniaceae	Hibbertia	obtusifolia	Iridomyrmex	unknown	Oceania	0.176091	0.544068	0	1	0	0	0	1	1	0	1	0	0	0	0	0	1	0	0	1	0	0	1	0	0	1	0	0	0	perennial	shrub_tree	round	smooth	shrubland	Australia	1	2	1.5	2
491	62	0	1	0	Dilleniaceae	Hibbertia	obtusifolia	Iridomyrmex	unknown	Oceania	0.176091	0.544068	0	1	0	0	0	1	1	0	1	0	0	0	0	0	1	0	0	1	0	0	1	0	0	1	0	0	0	perennial	shrub_tree	round	smooth	shrubland	Australia	1	2	1.5	2
492	62	0	1	0	Dilleniaceae	Hibbertia	obtusifolia	Iridomyrmex	unknown	Oceania	0.176091	0.544068	0	1	0	0	0	1	1	0	1	0	0	0	0	0	1	0	0	1	0	0	1	0	0	1	0	0	0	perennial	shrub_tree	round	smooth	shrubland	Australia	1	2	1.5	2
493	62	0	1	0	Elaeocarpaceae	Tetratheca		Iridomyrmex	unknown	Oceania	0.439333	0.544068	0	1	0	0	0	1	1	0	1	0	0	0	0	0	1	1	0	0	0	0	1	0	0	0	0	0	1	perennial	forb_herb	round	appendage	shrubland	Australia	2.5	3	2.75	2
494	62	0	1	0	Elaeocarpaceae	Tetratheca		Iridomyrmex	unknown	Oceania	0.439333	0.544068	0	1	0	0	0	1	1	0	1	0	0	0	0	0	1	1	0	0	0	0	1	0	0	0	0	0	1	perennial	forb_herb	round	appendage	shrubland	Australia	2.5	3	2.75	2
495	62	0	1	0	Ericaceae	Monotoca	scoparia	Iridomyrmex	unknown	Oceania	0.469822	0.544068	0	0	1	0	0	1	1	0	1	0	0	0	0	0	1	0	0	1	0	0	1	0	0	0	1	0	0	perennial	shrub_tree	round	middle	shrubland	Australia	2.8	3.1	2.95	2
496	62	0	1	0	Ericaceae	Monotoca	scoparia	Iridomyrmex	unknown	Oceania	0.469822	0.544068	0	0	1	0	0	1	1	0	1	0	0	0	0	0	1	0	0	1	0	0	1	0	0	0	1	0	0	perennial	shrub_tree	round	middle	shrubland	Australia	2.8	3.1	2.95	2
497	62	0	1	0	Ericaceae	Monotoca	scoparia	Iridomyrmex	unknown	Oceania	0.469822	0.544068	0	0	1	0	0	1	1	0	1	0	0	0	0	0	1	0	0	1	0	0	1	0	0	0	1	0	0	perennial	shrub_tree	round	middle	shrubland	Australia	2.8	3.1	2.95	2
498	62	0	1	0	Fabaceae	Bossiaea	buxifolia	Iridomyrmex	unknown	Oceania	0.511883	0.544068	0	1	0	0	0	1	1	0	1	0	0	0	0	0	1	1	0	0	0	0	1	0	0	1	0	0	0	perennial	forb_herb	round	smooth	shrubland	Australia	2	4.5	3.25	2
499	62	0	1	0	Fabaceae	Dillwynia	juniperina	Iridomyrmex	unknown	Oceania	0.30103	0.544068	0	1	0	0	0	1	1	0	1	0	0	0	0	1	1	1	0	0	0	0	1	0	0	1	0	0	0	both	forb_herb	round	smooth	shrubland	Australia	2	2	2	2
500	62	0	1	0	Fabaceae	Dillwynia	juniperina	Iridomyrmex	unknown	Oceania	0.30103	0.544068	0	1	0	0	0	1	1	0	1	0	0	0	0	1	1	1	0	0	0	0	1	0	0	1	0	0	0	both	forb_herb	round	smooth	shrubland	Australia	2	2	2	2
501	62	0	1	0	Goodeniaceae	Goodenia	hederacea	Iridomyrmex	unknown	Oceania	0.39794	0.544068	0	0	0	1	0	1	1	0	1	0	0	0	0	0	1	1	0	0	0	0	1	0	0	0	1	0	0	perennial	forb_herb	round	middle	shrubland	Australia	2.5	2.5	2.5	2
502	62	0	1	0	Fabaceae	Daviesia	mimosoides	Melophorus	unknown	Oceania	0.176091	0.327359	1	0	0	0	0	0	0	0	1	0	0	0	0	0	1	1	0	0	0	0	1	0	0	1	0	0	0	perennial	forb_herb	round	smooth	shrubland	Australia	1	2	1.5	1.75
503	62	0	1	0	Fabaceae	Pultenaea	boormanii	Melophorus	unknown	Oceania	0.243038	0.327359	0	1	0	0	0	0	0	0	1	0	0	0	0	0	1	0	0	1	0	0	1	0	0	1	0	0	0	perennial	shrub_tree	round	smooth	shrubland	Australia	1.5	2	1.75	1.75
504	62	0	1	0	Fabaceae	Dillwynia	retorta	Monomorium	rothsteini	Oceania	0.39794	0.30103	0	1	0	0	0	0	0	0	1	0	0	0	0	1	1	1	0	0	0	0	1	0	0	1	0	0	0	both	forb_herb	round	smooth	shrubland	Australia	2	3	2.5	1.75
505	62	0	0	1	Fabaceae	Acacia	rubida	Monomorium	unknown	Oceania	0.69897	0.273001	0	1	0	0	0	0	0	0	1	0	0	0	0	0	1	0	0	1	0	0	1	0	0	1	0	0	0	perennial	shrub_tree	round	smooth	shrubland	Australia	4.8	5.2	5	1.5
506	62	0	0	1	Fabaceae	Dillwynia	retorta	Monomorium	unknown	Oceania	0.39794	0.273001	0	1	0	0	0	0	0	0	1	0	0	0	0	1	1	1	0	0	0	0	1	0	0	1	0	0	0	both	forb_herb	round	smooth	shrubland	Australia	2	3	2.5	1.5
507	62	0	1	0	Fabaceae	Hovea	rosmarinifolia	Pheidole	unknown	Oceania	0.954243	0.30103	0	1	0	0	0	0	0	0	1	0	0	0	0	0	1	0	0	1	0	0	0	1	0	1	0	0	0	perennial	shrub_tree	sphere	smooth	shrubland	Australia	8	10	9	1.5
508	62	0	1	0	Elaeocarpaceae	Tetratheca		Rhytidoponera	tasmaniensis	Oceania	0.439333	0.628389	0	1	0	0	0	0	0	0	1	0	0	0	0	0	1	1	0	0	0	0	1	0	0	0	0	0	1	perennial	forb_herb	round	appendage	shrubland	Australia	2.5	3	2.75	4
509	62	0	1	0	Ericaceae	Brachyloma	daphnoides	Rhytidoponera	tasmaniensis	Oceania	0.243038	0.628389	1	1	0	0	0	0	0	0	1	0	0	0	0	0	1	0	0	1	0	0	0	1	0	0	0	1	0	perennial	shrub_tree	sphere	rugous	shrubland	Australia	1.5	2	1.75	4
510	62	0	1	0	Fabaceae	Acacia	linifolia	Rhytidoponera	tasmaniensis	Oceania	0.69897	0.628389	0	1	0	0	0	0	0	0	1	0	0	0	0	0	1	0	0	1	0	0	1	0	0	1	0	0	0	perennial	shrub_tree	round	smooth	shrubland	Australia	5	5	5	4
511	62	0	1	0	Fabaceae	Dillwynia	juniperina	Rhytidoponera	tasmaniensis	Oceania	0.30103	0.628389	0	1	0	0	0	0	0	0	1	0	0	0	0	1	1	1	0	0	0	0	1	0	0	1	0	0	0	both	forb_herb	round	smooth	shrubland	Australia	2	2	2	4
512	62	0	1	0	Fabaceae	Dillwynia	juniperina	Rhytidoponera	tasmaniensis	Oceania	0.30103	0.628389	0	1	0	0	0	0	0	0	1	0	0	0	0	1	1	1	0	0	0	0	1	0	0	1	0	0	0	both	forb_herb	round	smooth	shrubland	Australia	2	2	2	4
513	62	0	1	0	Fabaceae	Dillwynia	retorta	Rhytidoponera	tasmaniensis	Oceania	0.39794	0.628389	0	1	0	0	0	0	0	0	1	0	0	0	0	1	1	1	0	0	0	0	1	0	0	1	0	0	0	both	forb_herb	round	smooth	shrubland	Australia	2	3	2.5	4
516	62	0	1	0	Dilleniaceae	Hibbertia	obtusifolia	Rhytidoponera	victoriae	Oceania	0.176091	0.458638	0	1	0	0	0	0	0	0	1	0	0	0	0	0	1	0	0	1	0	0	1	0	0	1	0	0	0	perennial	shrub_tree	round	smooth	shrubland	Australia	1	2	1.5	2.25
517	62	0	1	0	Elaeocarpaceae	Tetratheca		Rhytidoponera	victoriae	Oceania	0.439333	0.458638	0	1	0	0	0	0	0	0	1	0	0	0	0	0	1	1	0	0	0	0	1	0	0	0	0	0	1	perennial	forb_herb	round	appendage	shrubland	Australia	2.5	3	2.75	2.25
518	63	0	1	0	Euphorbiaceae	Euphorbia	esula	Formica	obscuripes	North_America	0.439333	0.69897	0	1	0	0	0	0	0	1	0	0	0	0	0	0	1	1	0	0	0	0	1	0	0	1	0	0	0	perennial	forb_herb	round	smooth	forest	USA	2.5	3	2.75	4.75
520	65	1	0	0	Poaceae	Secale	cereale	Pogonomyrmex	californicus	North_America	1.13033	0.676694	0	0	1	1	1	0	0	0	0	1	0	0	0	1	0	0	1	0	0	0	1	0	0	0	1	0	0	annual	graminoid	round	middle	desert	USA	12	15	13.5	4
521	65	1	0	0	Poaceae	Secale	cereale	Pogonomyrmex	rugosus	North_America	1.13033	0.628389	0	0	1	1	1	0	0	0	0	1	0	0	0	1	0	0	1	0	0	0	1	0	0	0	1	0	0	annual	graminoid	round	middle	desert	USA	12	15	13.5	4
522	65	1	0	0	Poaceae	Secale	cereale	Veromessor	pergandei	North_America	1.13033	0.618048	0	0	1	1	1	0	0	0	0	1	0	0	0	1	0	0	1	0	0	0	1	0	0	0	1	0	0	annual	graminoid	round	middle	desert	USA	12	15	13.5	3.8
523	66	0	1	0	Rubiaceae	Psychotria	suterella	Acromyrmex	unknown	South_America	0.845098	0.60206	1	0	0	0	1	0	0	1	0	0	0	0	0	0	1	1	0	0	0	0	1	0	0	0	1	0	0	perennial	forb_herb	round	middle	forest	Brazil	6	8	7	2
524	66	0	1	0	Rubiaceae	Psychotria	suterella	Basiceros	disciger	South_America	0.845098	0.60206	1	0	0	0	0	0	0	1	0	0	0	0	0	0	1	1	0	0	0	0	1	0	0	0	1	0	0	perennial	forb_herb	round	middle	forest	Brazil	6	8	7	3
525	66	0	1	0	Rubiaceae	Psychotria	suterella	Brachymyrmex	unknown	South_America	0.845098	0.113943	1	0	0	0	0	1	0	1	0	0	0	0	0	0	1	1	0	0	0	0	1	0	0	0	1	0	0	perennial	forb_herb	round	middle	forest	Brazil	6	8	7	0.6
526	66	0	1	0	Rubiaceae	Psychotria	suterella	Cyphomyrmex	rimosus	South_America	0.845098	0.39794	1	0	0	0	1	0	0	1	0	0	0	0	0	0	1	1	0	0	0	0	1	0	0	0	1	0	0	perennial	forb_herb	round	middle	forest	Brazil	6	8	7	2
527	66	0	1	0	Rubiaceae	Psychotria	suterella	Heteroponera	inermis	South_America	0.845098	0.439333	1	0	0	0	0	0	0	1	0	0	0	0	0	0	1	1	0	0	0	0	1	0	0	0	1	0	0	perennial	forb_herb	round	middle	forest	Brazil	6	8	7	2.5
528	66	0	1	0	Rubiaceae	Psychotria	suterella	Pachycondyla	striata	South_America	0.845098	0.971971	1	0	0	0	0	0	0	1	0	0	0	0	0	0	1	1	0	0	0	0	1	0	0	0	1	0	0	perennial	forb_herb	round	middle	forest	Brazil	6	8	7	8.75
529	66	0	1	0	Rubiaceae	Psychotria	suterella	Pheidole	unknown	South_America	0.845098	0.30103	1	0	0	0	0	0	0	1	0	0	0	0	0	0	1	1	0	0	0	0	1	0	0	0	1	0	0	perennial	forb_herb	round	middle	forest	Brazil	6	8	7	1.5
530	66	0	1	0	Rubiaceae	Psychotria	suterella	Pheidole	unknown	South_America	0.845098	0.30103	1	0	0	0	0	0	0	1	0	0	0	0	0	0	1	1	0	0	0	0	1	0	0	0	1	0	0	perennial	forb_herb	round	middle	forest	Brazil	6	8	7	1.5
531	66	0	1	0	Rubiaceae	Psychotria	suterella	Pheidole	unknown	South_America	0.845098	0.30103	1	0	0	0	0	0	0	1	0	0	0	0	0	0	1	1	0	0	0	0	1	0	0	0	1	0	0	perennial	forb_herb	round	middle	forest	Brazil	6	8	7	1.5
532	66	0	1	0	Rubiaceae	Psychotria	suterella	Pheidole	unknown	South_America	0.845098	0.30103	1	0	0	0	0	0	0	1	0	0	0	0	0	0	1	1	0	0	0	0	1	0	0	0	1	0	0	perennial	forb_herb	round	middle	forest	Brazil	6	8	7	1.5
533	66	0	1	0	Rubiaceae	Psychotria	suterella	Pheidole	unknown	South_America	0.845098	0.30103	1	0	0	0	0	0	0	1	0	0	0	0	0	0	1	1	0	0	0	0	1	0	0	0	1	0	0	perennial	forb_herb	round	middle	forest	Brazil	6	8	7	1.5
534	66	0	1	0	Rubiaceae	Psychotria	suterella	Pheidole	unknown	South_America	0.845098	0.30103	1	0	0	0	0	0	0	1	0	0	0	0	0	0	1	1	0	0	0	0	1	0	0	0	1	0	0	perennial	forb_herb	round	middle	forest	Brazil	6	8	7	1.5
535	66	0	1	0	Rubiaceae	Psychotria	suterella	Pheidole	unknown	South_America	0.845098	0.30103	1	0	0	0	0	0	0	1	0	0	0	0	0	0	1	1	0	0	0	0	1	0	0	0	1	0	0	perennial	forb_herb	round	middle	forest	Brazil	6	8	7	1.5
536	66	0	1	0	Rubiaceae	Psychotria	suterella	Pheidole	unknown	South_America	0.845098	0.30103	1	0	0	0	0	0	0	1	0	0	0	0	0	0	1	1	0	0	0	0	1	0	0	0	1	0	0	perennial	forb_herb	round	middle	forest	Brazil	6	8	7	1.5
537	66	0	1	0	Rubiaceae	Psychotria	suterella	Pheidole	unknown	South_America	0.845098	0.30103	1	0	0	0	0	0	0	1	0	0	0	0	0	0	1	1	0	0	0	0	1	0	0	0	1	0	0	perennial	forb_herb	round	middle	forest	Brazil	6	8	7	1.5
538	66	0	1	0	Rubiaceae	Psychotria	suterella	Pheidole	unknown	South_America	0.845098	0.30103	1	0	0	0	0	0	0	1	0	0	0	0	0	0	1	1	0	0	0	0	1	0	0	0	1	0	0	perennial	forb_herb	round	middle	forest	Brazil	6	8	7	1.5
539	66	0	1	0	Rubiaceae	Psychotria	suterella	Pheidole	unknown	South_America	0.845098	0.30103	1	0	0	0	0	0	0	1	0	0	0	0	0	0	1	1	0	0	0	0	1	0	0	0	1	0	0	perennial	forb_herb	round	middle	forest	Brazil	6	8	7	1.5
540	66	0	1	0	Rubiaceae	Psychotria	suterella	Pheidole	unknown	South_America	0.845098	0.30103	1	0	0	0	0	0	0	1	0	0	0	0	0	0	1	1	0	0	0	0	1	0	0	0	1	0	0	perennial	forb_herb	round	middle	forest	Brazil	6	8	7	1.5
541	66	0	1	0	Rubiaceae	Psychotria	suterella	Pheidole	unknown	South_America	0.845098	0.30103	1	0	0	0	0	0	0	1	0	0	0	0	0	0	1	1	0	0	0	0	1	0	0	0	1	0	0	perennial	forb_herb	round	middle	forest	Brazil	6	8	7	1.5
542	66	0	1	0	Rubiaceae	Psychotria	suterella	Solenopsis	unknown	South_America	0.845098	0.176091	1	0	0	0	0	0	1	1	0	0	0	0	0	0	1	1	0	0	0	0	1	0	0	0	1	0	0	perennial	forb_herb	round	middle	forest	Brazil	6	8	7	1
543	66	0	1	0	Rubiaceae	Psychotria	suterella	Solenopsis	unknown	South_America	0.845098	0.176091	1	0	0	0	0	0	1	1	0	0	0	0	0	0	1	1	0	0	0	0	1	0	0	0	1	0	0	perennial	forb_herb	round	middle	forest	Brazil	6	8	7	1
544	66	0	1	0	Rubiaceae	Psychotria	suterella	Solenopsis	unknown	South_America	0.845098	0.176091	1	0	0	0	0	0	1	1	0	0	0	0	0	0	1	1	0	0	0	0	1	0	0	0	1	0	0	perennial	forb_herb	round	middle	forest	Brazil	6	8	7	1
545	66	0	1	0	Rubiaceae	Psychotria	suterella	Wasmannia	affinis	South_America	0.845098	0	1	0	0	0	0	0	0	1	0	0	0	0	0	0	1	1	0	0	0	0	1	0	0	0	1	0	0	perennial	forb_herb	round	middle	forest	Brazil	6	8	7	0.9
549	69	0	0	0	Euphorbiaceae	Euphorbia	characias	Camponotus	cruentatus	Europe	0.477121	0.90309	0	1	0	0	0	1	0	1	0	0	0	0	0	0	1	1	0	0	0	0	1	0	0	1	0	0	0	perennial	forb_herb	round	smooth	forest	Spain	3	3	3	7
550	69	0	0	0	Euphorbiaceae	Euphorbia	characias	Linepithema	humile	Europe	0.477121	0.30103	0	1	0	0	0	1	0	1	0	0	0	0	0	0	1	1	0	0	0	0	1	0	0	1	0	0	0	perennial	forb_herb	round	smooth	forest	Spain	3	3	3	1.75
552	71	0	1	0	Burseraceae	Commiphora	guillaumini	Aphaenogaster	swammerdami	Africa	1	0.90309	1	0	1	0	0	0	0	1	0	0	0	0	0	0	1	0	0	1	0	0	0	1	0	1	0	0	0	perennial	shrub_tree	sphere	smooth	forest	Madagascar	10	10	10	7
553	71	0	1	0	Burseraceae	Commiphora	guillaumini	Pheidole	unknown	Africa	1	0.30103	1	0	1	0	0	0	0	1	0	0	0	0	0	0	1	0	0	1	0	0	0	1	0	1	0	0	0	perennial	shrub_tree	sphere	smooth	forest	Madagascar	10	10	10	1.5
563	74	0	1	0	Proteaceae	Mimetes	cucullatus	Anoplolepis	custodiens	Africa	0.954243	0.812913	0	1	0	0	0	1	1	0	1	0	0	0	0	0	1	1	0	0	0	0	1	0	0	0	1	0	0	perennial	forb_herb	round	middle	shrubland	South Africa	8	10	9	3
566	74	0	1	0	Proteaceae	Mimetes	cucullatus	Pheidole	capensis	Africa	0.954243	0.210853	0	1	0	0	0	0	0	0	1	0	0	0	0	0	1	1	0	0	0	0	1	0	0	0	1	0	0	perennial	forb_herb	round	middle	shrubland	South Africa	8	10	9	1.5
567	74	0	1	0	Proteaceae	Mimetes	cucullatus	Tetramorium	sericeiventre	Africa	0.954243	0.230449	0	1	0	0	0	0	0	0	1	0	0	0	0	0	1	1	0	0	0	0	1	0	0	0	1	0	0	perennial	forb_herb	round	middle	shrubland	South Africa	8	10	9	1.6
578	76	0	1	0	Proteaceae	Leucospermum	conocarpodendron	Anoplolepis	custodiens	Africa	1.30103	0.812913	0	1	0	0	0	1	1	0	1	0	0	0	0	0	1	0	0	1	0	0	1	0	0	1	0	0	0	perennial	shrub_tree	round	smooth	shrubland	South Africa	15	25	20	3
579	77	1	1	0	Papaveraceae	Sanguinaria	canadensis	Aphaenogaster	rudis	North_America	0.845098	0.778151	0	1	0	0	0	0	0	1	0	0	0	0	0	0	1	1	0	0	0	0	1	0	0	1	0	0	0	perennial	forb_herb	round	smooth	forest	USA	5	9	7	5
581	79	0	1	0	Cytinaceae	Cytisus	scoparius	Aphaenogaster	occidentalis	North_America	0.352183	0.778151	1	0	0	0	0	0	0	0	0	0	1	0	0	0	1	0	0	1	0	0	1	0	0	1	0	0	0	perennial	shrub_tree	round	smooth	grassland	USA	2	2.5	2.25	5
582	79	0	1	1	Cytinaceae	Cytisus	scoparius	Camponotus	semitestaceus	North_America	0.352183	0.778151	1	0	0	0	0	0	0	0	0	0	1	0	0	0	1	0	0	1	0	0	1	0	0	1	0	0	0	perennial	shrub_tree	round	smooth	grassland	USA	2	2.5	2.25	5
583	79	0	1	1	Cytinaceae	Cytisus	scoparius	Formica	lasioides	North_America	0.352183	0.638489	1	0	0	0	0	0	0	0	0	0	1	0	0	0	1	0	0	1	0	0	1	0	0	1	0	0	0	perennial	shrub_tree	round	smooth	grassland	USA	2	2.5	2.25	4.2
584	79	0	1	0	Cytinaceae	Cytisus	scoparius	Formica	podzolica	North_America	0.352183	0.628389	1	0	0	0	0	0	0	0	0	0	1	0	0	0	1	0	0	1	0	0	1	0	0	1	0	0	0	perennial	shrub_tree	round	smooth	grassland	USA	2	2.5	2.25	4
585	79	0	0	1	Cytinaceae	Cytisus	scoparius	Prenolepis	imparis	North_America	0.352183	0.273001	1	0	0	0	0	1	1	0	0	0	1	0	0	0	1	0	0	1	0	0	1	0	0	1	0	0	0	perennial	shrub_tree	round	smooth	grassland	USA	2	2.5	2.25	1.75
586	79	0	1	0	Cytinaceae	Cytisus	scoparius	Tapinoma	sessile	North_America	0.352183	0.210853	1	0	0	0	0	1	1	0	0	0	1	0	0	0	1	0	0	1	0	0	1	0	0	1	0	0	0	perennial	shrub_tree	round	smooth	grassland	USA	2	2.5	2.25	1.5
587	80	0	1	0	Meliaceae	Cabralea	canjerana	Odontomachus	chelifer	South_America	1.04139	0.916454	0	1	0	0	0	0	0	1	0	0	0	0	0	0	1	0	0	1	0	0	1	0	0	1	0	0	0	perennial	shrub_tree	round	smooth	forest	Brazil	11	11	11	7.5
588	81	0	1	0	Myrtaceae	Psidium	guajava	Odontomachus	chelifer	South_America	0.740363	0.916454	0	0	1	0	0	0	0	1	0	0	0	0	0	0	1	0	0	1	0	0	0	0	1	0	1	0	0	perennial	shrub_tree	odd	middle	forest	Brazil	3	8	5.5	7.5
589	81	0	1	0	Myrtaceae	Psidium	guajava	Pachycondyla	striata	South_America	0.740363	0.971971	0	0	1	0	0	0	0	1	0	0	0	0	0	0	1	0	0	1	0	0	0	0	1	0	1	0	0	perennial	shrub_tree	odd	middle	forest	Brazil	3	8	5.5	8.75
594	84	0	1	0	Ranunculaceae	Helleborus	foetidus	Camponotus	cruentatus	Europe	0.845098	0.90309	0	1	0	0	0	1	0	0	0	0	1	0	0	0	1	1	0	0	0	0	1	0	0	1	0	0	0	perennial	forb_herb	round	smooth	grassland	Spain	6	8	7	7
595	84	0	1	0	Ranunculaceae	Helleborus	foetidus	Lasius	niger	Europe	0.845098	0.243038	0	1	0	0	0	1	0	0	0	0	1	0	0	0	1	1	0	0	0	0	1	0	0	1	0	0	0	perennial	forb_herb	round	smooth	grassland	Spain	6	8	7	1.5
596	84	0	1	0	Ranunculaceae	Helleborus	foetidus	Formica	lugubris	Europe	0.845098	0.687975	0	1	0	0	0	1	0	0	1	0	0	0	0	0	1	1	0	0	0	0	1	0	0	1	0	0	0	perennial	forb_herb	round	smooth	shrubland	Spain	6	8	7	4.75
597	84	0	1	0	Ranunculaceae	Helleborus	foetidus	Lasius	niger	Europe	0.845098	0.243038	0	1	0	0	0	1	0	0	1	0	0	0	0	0	1	1	0	0	0	0	1	0	0	1	0	0	0	perennial	forb_herb	round	smooth	shrubland	Spain	6	8	7	1.5
598	85	0	1	0	Ranunculaceae	Helleborus	foetidus	Aphaenogaster	gibbosa	Europe	0.845098	0.69897	0	1	0	0	0	1	0	1	0	0	0	0	0	0	1	1	0	0	0	0	1	0	0	1	0	0	0	perennial	forb_herb	round	smooth	forest	Spain	6	8	7	4
599	85	0	1	0	Ranunculaceae	Helleborus	foetidus	Aphaenogaster	senilis	Europe	0.845098	0.778151	0	1	0	0	0	0	0	1	0	0	0	0	0	0	1	1	0	0	0	0	1	0	0	1	0	0	0	perennial	forb_herb	round	smooth	forest	Spain	6	8	7	5
600	85	0	1	0	Ranunculaceae	Helleborus	foetidus	Camponotus	cruentatus	Europe	0.845098	0.90309	0	1	0	0	0	1	0	1	0	0	0	0	0	0	1	1	0	0	0	0	1	0	0	1	0	0	0	perennial	forb_herb	round	smooth	forest	Spain	6	8	7	7
601	85	0	0	1	Ranunculaceae	Helleborus	foetidus	Camponotus	lateralis	Europe	0.845098	0.653213	0	1	0	0	0	0	0	1	0	0	0	0	0	0	1	1	0	0	0	0	1	0	0	1	0	0	0	perennial	forb_herb	round	smooth	forest	Spain	6	8	7	4
602	85	0	1	0	Ranunculaceae	Helleborus	foetidus	Camponotus	sylvaticus	Europe	0.845098	0.740363	0	1	0	0	0	1	0	1	0	0	0	0	0	0	1	1	0	0	0	0	1	0	0	1	0	0	0	perennial	forb_herb	round	smooth	forest	Spain	6	8	7	5
603	85	0	1	0	Ranunculaceae	Helleborus	foetidus	Cataglyphis	rosenhaueri	Europe	0.845098	0.845098	0	1	0	0	0	0	0	1	0	0	0	0	0	0	1	1	0	0	0	0	1	0	0	1	0	0	0	perennial	forb_herb	round	smooth	forest	Spain	6	8	7	6
604	85	0	1	0	Ranunculaceae	Helleborus	foetidus	Cataglyphis	velox	Europe	0.845098	0.778151	0	1	0	0	0	0	0	1	0	0	0	0	0	0	1	1	0	0	0	0	1	0	0	1	0	0	0	perennial	forb_herb	round	smooth	forest	Spain	6	8	7	5
605	85	0	1	0	Ranunculaceae	Helleborus	foetidus	Crematogaster	auberti	Europe	0.845098	0.439333	0	1	0	0	0	1	0	1	0	0	0	0	0	0	1	1	0	0	0	0	1	0	0	1	0	0	0	perennial	forb_herb	round	smooth	forest	Spain	6	8	7	2.5
606	85	0	1	0	Ranunculaceae	Helleborus	foetidus	Crematogaster	scutellaris	Europe	0.845098	0.439333	0	1	0	0	0	0	0	1	0	0	0	0	0	0	1	1	0	0	0	0	1	0	0	1	0	0	0	perennial	forb_herb	round	smooth	forest	Spain	6	8	7	2.5
607	85	0	1	0	Ranunculaceae	Helleborus	foetidus	Iberoformica	subrufa	Europe	0.845098	0.574031	0	1	0	0	0	0	0	1	0	0	0	0	0	0	1	1	0	0	0	0	1	0	0	1	0	0	0	perennial	forb_herb	round	smooth	forest	Spain	6	8	7	3.5
608	85	0	1	0	Ranunculaceae	Helleborus	foetidus	Messor	structor	Europe	0.845098	0.69897	0	1	0	0	1	0	0	1	0	0	0	0	0	0	1	1	0	0	0	0	1	0	0	1	0	0	0	perennial	forb_herb	round	smooth	forest	Spain	6	8	7	4
609	85	0	1	0	Ranunculaceae	Helleborus	foetidus	Pheidole	pallidula	Europe	0.845098	0.210853	0	1	0	0	0	1	0	1	0	0	0	0	0	0	1	1	0	0	0	0	1	0	0	1	0	0	0	perennial	forb_herb	round	smooth	forest	Spain	6	8	7	1.5
610	85	0	1	0	Ranunculaceae	Helleborus	foetidus	Plagiolepis	pygmaea	Europe	0.845098	-0.0457575	0	1	0	0	0	0	0	1	0	0	0	0	0	0	1	1	0	0	0	0	1	0	0	1	0	0	0	perennial	forb_herb	round	smooth	forest	Spain	6	8	7	0.8
611	85	0	1	0	Ranunculaceae	Helleborus	foetidus	Stenamma	unknown	Europe	0.845098	0.327359	0	1	0	0	0	0	0	1	0	0	0	0	0	0	1	1	0	0	0	0	1	0	0	1	0	0	0	perennial	forb_herb	round	smooth	forest	Spain	6	8	7	2
612	85	0	1	0	Ranunculaceae	Helleborus	foetidus	Tapinoma	nigerrimum	Europe	0.845098	0.410777	0	1	0	0	0	0	0	1	0	0	0	0	0	0	1	1	0	0	0	0	1	0	0	1	0	0	0	perennial	forb_herb	round	smooth	forest	Spain	6	8	7	2.4
613	85	0	1	0	Ranunculaceae	Helleborus	foetidus	Temnothorax	unknown	Europe	0.845098	0.255273	0	1	0	0	0	0	0	1	0	0	0	0	0	0	1	1	0	0	0	0	1	0	0	1	0	0	0	perennial	forb_herb	round	smooth	forest	Spain	6	8	7	1.4
614	85	0	1	0	Ranunculaceae	Helleborus	foetidus	Tetramorium	caespitum	Europe	0.845098	0.30103	0	1	0	0	0	0	0	1	0	0	0	0	0	0	1	1	0	0	0	0	1	0	0	1	0	0	0	perennial	forb_herb	round	smooth	forest	Spain	6	8	7	1.75
615	85	0	1	0	Ranunculaceae	Helleborus	foetidus	Tetramorium	impurum	Europe	0.845098	0.210853	0	1	0	0	0	0	0	1	0	0	0	0	0	0	1	1	0	0	0	0	1	0	0	1	0	0	0	perennial	forb_herb	round	smooth	forest	Spain	6	8	7	1.5
616	86	0	1	0	Ranunculaceae	Helleborus	foetidus	Aphaenogaster	iberica	Europe	0.845098	0.845098	0	1	0	0	0	0	0	0	1	0	0	0	0	0	1	1	0	0	0	0	1	0	0	1	0	0	0	perennial	forb_herb	round	smooth	shrubland	Spain	6	8	7	6
617	86	0	1	0	Ranunculaceae	Helleborus	foetidus	Camponotus	cruentatus	Europe	0.845098	0.90309	0	1	0	0	0	1	0	0	1	0	0	0	0	0	1	1	0	0	0	0	1	0	0	1	0	0	0	perennial	forb_herb	round	smooth	shrubland	Spain	6	8	7	7
618	86	0	0	1	Ranunculaceae	Helleborus	foetidus	Crematogaster	scutellaris	Europe	0.845098	0.439333	0	1	0	0	0	0	0	0	1	0	0	0	0	0	1	1	0	0	0	0	1	0	0	1	0	0	0	perennial	forb_herb	round	smooth	shrubland	Spain	6	8	7	2.5
620	86	0	0	1	Ranunculaceae	Helleborus	foetidus	Tetramorium	unknown	Europe	0.845098	0.273001	0	1	0	0	1	0	1	0	1	0	0	0	0	0	1	1	0	0	0	0	1	0	0	1	0	0	0	perennial	forb_herb	round	smooth	shrubland	Spain	6	8	7	1.75
623	89	1	0	0	Poaceae	Dactylis	glomerata	Monomorium	antarcticum	Oceania	0.740363	0.30103	0	0	0	1	0	0	0	0	0	0	1	0	0	0	1	0	1	0	0	1	0	0	0	0	1	0	0	perennial	graminoid	long_narrow	middle	grassland	New Zealand	4	7	5.5	1.75
624	89	1	0	0	Poaceae	Festuca	arundinacea	Monomorium	antarcticum	Oceania	0.875061	0.30103	0	0	0	1	0	0	0	0	0	0	1	0	0	0	1	0	1	0	0	1	0	0	0	0	1	0	0	perennial	graminoid	long_narrow	middle	grassland	New Zealand	6	9	7.5	1.75
625	89	1	0	0	Poaceae	Lolium	perenne	Monomorium	antarcticum	Oceania	0.845098	0.30103	1	0	0	0	0	0	0	0	0	0	1	0	0	0	1	0	1	0	0	1	0	0	0	0	1	0	0	perennial	graminoid	long_narrow	middle	grassland	New Zealand	5	9	7	1.75
626	90	0	1	0	Euphorbiaceae	Tetratheca	stenocarpa	Camponotus	innexus	Oceania	0.439333	0.740363	0	1	0	0	0	0	0	1	0	0	0	0	0	0	1	1	0	0	0	0	1	0	0	0	0	0	1	perennial	forb_herb	round	appendage	forest	Australia	2.5	3	2.75	5
627	90	0	1	0	Elaeocarpaceae	Tetratheca	stenocarpa	Crematogaster	unknown	Oceania	0.439333	0.30103	0	1	0	0	0	1	0	1	0	0	0	0	0	0	1	1	0	0	0	0	1	0	0	0	0	0	1	perennial	forb_herb	round	appendage	forest	Australia	2.5	3	2.75	1
628	90	0	1	0	Fabaceae	Acacia	myrtifolia	Crematogaster	unknown	Oceania	0.657056	0.30103	0	1	0	0	0	1	0	1	0	0	0	0	0	0	1	0	0	1	0	0	1	0	0	1	0	0	0	perennial	shrub_tree	round	smooth	forest	Australia	4.16	4.92	4.54	1
629	90	0	1	0	Elaeocarpaceae	Tetratheca	stenocarpa	Notoncus	ectatommoides	Oceania	0.439333	0.574031	0	1	0	0	0	0	0	1	0	0	0	0	0	0	1	1	0	0	0	0	1	0	0	0	0	0	1	perennial	forb_herb	round	appendage	forest	Australia	2.5	3	2.75	3.5
630	90	0	1	0	Fabaceae	Acacia	myrtifolia	Notoncus	ectatommoides	Oceania	0.657056	0.574031	0	1	0	0	0	0	0	1	0	0	0	0	0	0	1	0	0	1	0	0	1	0	0	1	0	0	0	perennial	shrub_tree	round	smooth	forest	Australia	4.16	4.92	4.54	3.5
631	90	0	1	0	Elaeocarpaceae	Tetratheca	stenocarpa	Prolasius	nitidissima	Oceania	0.439333	0.371068	0	1	0	0	0	0	0	1	0	0	0	0	0	0	1	1	0	0	0	0	1	0	0	0	0	0	1	perennial	forb_herb	round	appendage	forest	Australia	2.5	3	2.75	2
632	90	0	1	0	Fabaceae	Acacia	myrtifolia	Prolasius	nitidissima	Oceania	0.657056	0.39794	0	1	0	0	0	0	0	1	0	0	0	0	0	0	1	0	0	1	0	0	1	0	0	1	0	0	0	perennial	shrub_tree	round	smooth	forest	Australia	4.16	4.92	4.54	2
633	90	0	1	0	Elaeocarpaceae	Tetratheca	stenocarpa	Rhytidoponera	victoriae	Oceania	0.439333	0.458638	0	1	0	0	0	0	0	1	0	0	0	0	0	0	1	1	0	0	0	0	1	0	0	0	0	0	1	perennial	forb_herb	round	appendage	forest	Australia	2.5	3	2.75	2.25
634	90	0	1	0	Fabaceae	Acacia	myrtifolia	Rhytidoponera	victoriae	Oceania	0.657056	0.458638	0	1	0	0	0	0	0	1	0	0	0	0	0	0	1	0	0	1	0	0	1	0	0	1	0	0	0	perennial	shrub_tree	round	smooth	forest	Australia	4.16	4.92	4.54	2.25
649	97	1	0	0	Asteraceae	Filago	californica	Novomessor	cockerelli	North_America	-0.0222764	0.720159	1	0	0	0	0	0	0	0	0	1	0	0	0	1	0	1	0	0	0	0	1	0	0	0	0	1	0	annual	forb_herb	round	rugous	desert	USA	0.9	1	0.95	5
650	97	1	0	0	Asteraceae	Filago	californica	Pheidole	gilvescens	North_America	-0.0222764	0.273001	1	0	0	0	1	0	1	0	0	1	0	0	0	1	0	1	0	0	0	0	1	0	0	0	0	1	0	annual	forb_herb	round	rugous	desert	USA	0.9	1	0.95	1.75
651	97	1	0	0	Asteraceae	Filago	californica	Pheidole	soritis	North_America	-0.0222764	0.146128	1	0	0	0	0	0	0	0	0	1	0	0	0	1	0	1	0	0	0	0	1	0	0	0	0	1	0	annual	forb_herb	round	rugous	desert	USA	0.9	1	0.95	1.3
652	97	1	0	0	Asteraceae	Filago	californica	Pheidole	xerophila	North_America	-0.0222764	0.273001	1	0	0	0	1	0	0	0	0	1	0	0	0	1	0	1	0	0	0	0	1	0	0	0	0	1	0	annual	forb_herb	round	rugous	desert	USA	0.9	1	0.95	1.75
653	97	1	0	0	Asteraceae	Filago	californica	Pogonomyrmex	pima	North_America	-0.0222764	0.604766	1	0	0	0	0	0	0	0	0	1	0	0	0	1	0	1	0	0	0	0	1	0	0	0	0	1	0	annual	forb_herb	round	rugous	desert	USA	0.9	1	0.95	3.8
654	97	1	0	0	Asteraceae	Filago	californica	Pogonomyrmex	rugosus	North_America	-0.0222764	0.628389	1	0	0	0	1	0	0	0	0	1	0	0	0	1	0	1	0	0	0	0	1	0	0	0	0	1	0	annual	forb_herb	round	rugous	desert	USA	0.9	1	0.95	4
655	97	1	0	0	Asteraceae	Filago	californica	Solenopsis	xyloni	North_America	-0.0222764	0.439333	1	0	0	0	0	0	0	0	0	1	0	0	0	1	0	1	0	0	0	0	1	0	0	0	0	1	0	annual	forb_herb	round	rugous	desert	USA	0.9	1	0.95	2.5
657	97	1	0	0	Asteraceae	Filago	californica	Veromessor	pergandei	North_America	-0.0222764	0.618048	1	0	0	0	1	0	0	0	0	1	0	0	0	1	0	1	0	0	0	0	1	0	0	0	0	1	0	annual	forb_herb	round	rugous	desert	USA	0.9	1	0.95	3.8
662	101	1	0	0	Poaceae	Sorghum	bicolor	Solenopsis	molesta	North_America	-0.0222764	-0.0579919	0	0	1	1	1	0	0	0	0	0	0	1	0	1	0	0	1	0	0	0	1	0	0	1	0	0	0	annual	graminoid	round	smooth	human	USA	0.4	1.5	0.95	0.75
671	105	1	1	0	Asteraceae	Logfia	gallica	Messor	barbarus	Europe	-0.0222764	0.687975	0	0	0	1	1	0	0	0	0	0	1	0	0	1	0	1	0	0	0	0	1	0	0	0	1	0	0	annual	forb_herb	round	middle	grassland	France	0.9	1	0.95	3.75
672	105	1	1	0	Brassicaceae	Lobularia	maritima	Messor	barbarus	Europe	0.113943	0.687975	1	0	0	0	1	0	0	0	0	0	1	0	0	1	1	1	0	0	0	0	1	0	0	0	1	0	0	both	forb_herb	round	middle	grassland	France	1.2	1.4	1.3	3.75
673	105	1	1	0	Caryophyllaceae	Petrorhagia	prolifera	Messor	barbarus	Europe	0.130334	0.687975	1	0	0	0	1	0	0	0	0	0	1	0	0	0	1	1	0	0	0	0	0	0	1	0	1	0	0	perennial	forb_herb	odd	middle	grassland	France	1.1	1.6	1.35	3.75
674	105	1	1	0	Crassulaceae	Crassula	tillaea	Messor	barbarus	Europe	-0.60206	0.687975	1	0	0	0	1	0	0	0	0	0	1	0	0	1	0	1	0	0	0	0	1	0	0	0	1	0	0	annual	forb_herb	round	middle	grassland	France	0.2	0.3	0.25	3.75
676	105	1	1	0	Fabaceae	Trifolium	scabrum	Messor	barbarus	Europe	0.243038	0.687975	1	0	0	0	1	0	0	0	0	0	1	0	0	1	0	1	0	0	0	0	0	1	0	1	0	0	0	annual	forb_herb	sphere	smooth	grassland	France	1.5	2	1.75	3.75
677	105	1	1	0	Poaceae	Brachypodium	distachyon	Messor	barbarus	Europe	0.942008	0.687975	0	0	1	1	1	0	0	0	0	0	1	0	0	1	0	0	1	0	0	1	0	0	0	0	1	0	0	annual	graminoid	long_narrow	middle	grassland	France	7.5	10	8.75	3.75
678	105	1	1	0	Poaceae	Bromus		Messor	barbarus	Europe	1.04139	0.687975	0	0	1	1	1	0	0	0	0	0	1	0	0	1	0	0	1	0	0	1	0	0	0	0	1	0	0	annual	graminoid	long_narrow	middle	grassland	France	7	15	11	3.75
679	105	1	1	0	Poaceae	Poa	bulbosa	Messor	barbarus	Europe	0.511883	0.687975	1	0	0	1	1	0	0	0	0	0	1	0	0	0	1	0	1	0	0	1	0	0	0	0	1	0	0	perennial	graminoid	long_narrow	middle	grassland	France	3	3.5	3.25	3.75
680	105	1	1	0	Poaceae	Vulpia	ciliata	Messor	barbarus	Europe	0.720159	0.687975	0	0	1	1	1	0	0	0	0	0	1	0	0	1	0	0	1	0	0	1	0	0	0	0	1	0	0	annual	graminoid	long_narrow	middle	grassland	France	4	6.5	5.25	3.75
682	105	1	1	0	Rubiaceae	Sherardia	arvensis	Messor	barbarus	Europe	0.09691	0.687975	1	0	0	0	1	0	0	0	0	0	1	0	0	1	0	1	0	0	0	0	1	0	0	0	1	0	0	annual	forb_herb	round	middle	grassland	France	1	1.5	1.25	3.75
683	106	0	0	0	Ochnaceae	Ouratea	spectabilis	Camponotus	crassus	South_America	1.17609	0.60206	0	0	1	0	0	0	0	0	1	0	0	0	0	0	1	0	0	1	0	0	1	0	0	0	0	1	0	perennial	shrub_tree	round	rugous	shrubland	Brazil	10	20	15	3
684	106	0	0	0	Ochnaceae	Ouratea	spectabilis	Camponotus	renggeri	South_America	1.17609	0.954243	0	0	1	0	0	0	0	0	1	0	0	0	0	0	1	0	0	1	0	0	1	0	0	0	0	1	0	perennial	shrub_tree	round	rugous	shrubland	Brazil	10	20	15	8
685	106	0	0	0	Ochnaceae	Ouratea	spectabilis	Camponotus	rufipes	South_America	1.17609	0.778151	0	0	1	0	0	0	0	0	1	0	0	0	0	0	1	0	0	1	0	0	1	0	0	0	0	1	0	perennial	shrub_tree	round	rugous	shrubland	Brazil	10	20	15	5
686	106	0	0	0	Ochnaceae	Ouratea	spectabilis	Crematogaster	victima	South_America	1.17609	-0.0579919	0	0	1	0	0	0	0	0	1	0	0	0	0	0	1	0	0	1	0	0	1	0	0	0	0	1	0	perennial	shrub_tree	round	rugous	shrubland	Brazil	10	20	15	0.75
687	106	0	0	0	Ochnaceae	Ouratea	spectabilis	Ectatomma	permagnum	South_America	1.17609	0.929419	0	0	1	0	0	0	0	0	1	0	0	0	0	0	1	0	0	1	0	0	1	0	0	0	0	1	0	perennial	shrub_tree	round	rugous	shrubland	Brazil	10	20	15	8
688	106	0	0	0	Ochnaceae	Ouratea	spectabilis	Neoponera	obscuricornis	South_America	1.17609	0.909823	0	0	1	0	0	0	0	0	1	0	0	0	0	0	1	0	0	1	0	0	1	0	0	0	0	1	0	perennial	shrub_tree	round	rugous	shrubland	Brazil	10	20	15	7.75
689	106	0	0	0	Ochnaceae	Ouratea	spectabilis	Pheidole	unknown	South_America	1.17609	0.30103	0	0	1	0	0	0	0	0	1	0	0	0	0	0	1	0	0	1	0	0	1	0	0	0	0	1	0	perennial	shrub_tree	round	rugous	shrubland	Brazil	10	20	15	1.5
690	106	0	0	0	Ochnaceae	Ouratea	spectabilis	Pseudomyrmex	gracilis	South_America	1.17609	0.778151	0	0	1	0	0	0	0	0	1	0	0	0	0	0	1	0	0	1	0	0	1	0	0	0	0	1	0	perennial	shrub_tree	round	rugous	shrubland	Brazil	10	20	15	5.75
691	107	0	0	1	Melastomataceae	Miconia	nervosa	Apterostigma	unknown	South_America	-0.124939	0.740363	0	1	0	0	0	0	0	1	0	0	0	0	0	0	1	0	0	1	0	0	0	0	1	1	0	0	0	perennial	shrub_tree	odd	smooth	forest	Costa Rica	0.5	1	0.75	4
692	107	0	0	1	Melastomataceae	Miconia	nervosa	Cyphomyrmex	unknown	South_America	-0.124939	0.439333	0	1	0	0	1	0	0	1	0	0	0	0	0	0	1	0	0	1	0	0	0	0	1	1	0	0	0	perennial	shrub_tree	odd	smooth	forest	Costa Rica	0.5	1	0.75	2
698	107	0	0	1	Melastomataceae	Miconia	nervosa	Trachymyrmex	unknown	South_America	-0.124939	0.306425	0	1	0	0	1	0	0	1	0	0	0	0	0	0	1	0	0	1	0	0	0	0	1	1	0	0	0	perennial	shrub_tree	odd	smooth	forest	Costa Rica	0.5	1	0.75	1.8
699	107	0	0	1	Melastomataceae	Miconia	nervosa	Trachymyrmex	unknown	South_America	-0.124939	0.306425	0	1	0	0	1	0	0	1	0	0	0	0	0	0	1	0	0	1	0	0	0	0	1	1	0	0	0	perennial	shrub_tree	odd	smooth	forest	Costa Rica	0.5	1	0.75	1.8
700	108	1	0	0	Fabaceae	Trifolium	pratense	Pheidole	bos	North_America	0.243038	0.30103	1	0	0	0	0	0	0	0	0	1	0	0	0	1	0	1	0	0	0	0	0	1	0	1	0	0	0	annual	forb_herb	sphere	smooth	desert	USA	1.5	2	1.75	1.8
701	108	1	0	0	Fabaceae	Trifolium	repens	Pheidole	bos	North_America	0.09691	0.30103	1	0	0	0	0	0	0	0	0	1	0	0	0	1	0	1	0	0	0	0	0	1	0	1	0	0	0	annual	forb_herb	sphere	smooth	desert	USA	1	1.5	1.25	1.8
702	108	1	0	0	Fabaceae	Trifolium	subterraneum	Pheidole	bos	North_America	0.439333	0.30103	1	0	0	0	0	0	0	0	0	1	0	0	0	1	0	1	0	0	0	0	0	1	0	1	0	0	0	annual	forb_herb	sphere	smooth	desert	USA	2.5	3	2.75	1.8
703	108	1	0	0	Poaceae	Dactylis	glomerata	Pheidole	bos	North_America	0.740363	0.30103	0	0	0	1	0	0	0	0	0	1	0	0	0	0	1	0	1	0	0	1	0	0	0	0	1	0	0	perennial	graminoid	long_narrow	middle	desert	USA	4	7	5.5	1.8
704	108	1	0	0	Poaceae	Lolium	perrenne	Pheidole	bos	North_America	0.845098	0.30103	1	0	0	0	0	0	0	0	0	1	0	0	0	0	1	0	1	0	0	1	0	0	0	0	1	0	0	perennial	graminoid	long_narrow	middle	desert	USA	5	9	7	1.8
705	108	1	0	0	Poaceae	Phalaris	tuberosa	Pheidole	bos	North_America	0.585461	0.30103	1	0	0	0	0	0	0	0	0	1	0	0	0	0	1	0	1	0	0	0	1	0	0	0	1	0	0	perennial	graminoid	round	middle	desert	USA	3.1	4.6	3.85	1.8
708	109	1	0	0	Fabaceae	Medicago	sativa	Pheidole	deserticola	Oceania	0.243038	0.273001	1	0	1	0	0	0	0	0	0	0	1	0	0	1	0	1	0	0	0	0	1	0	0	1	0	0	0	annual	forb_herb	round	smooth	grassland	Australia	1	2.5	1.75	1.75
709	109	1	0	0	Fabaceae	Trifolium	subterraneum	Pheidole	deserticola	Oceania	0.439333	0.273001	1	0	0	0	0	0	0	0	0	0	1	0	0	1	0	1	0	0	0	0	0	1	0	1	0	0	0	annual	forb_herb	sphere	smooth	grassland	Australia	2.5	3	2.75	1.75
710	109	1	0	0	Poaceae	Lolium	perenne	Pheidole	deserticola	Oceania	0.845098	0.273001	1	0	0	0	0	0	0	0	0	0	1	0	0	0	1	0	1	0	0	1	0	0	0	0	1	0	0	perennial	graminoid	long_narrow	middle	grassland	Australia	5	9	7	1.75
711	109	1	0	0	Poaceae	Phalaris	tuberosa	Pheidole	deserticola	Oceania	0.585461	0.273001	1	0	0	0	0	0	0	0	0	0	1	0	0	0	1	0	1	0	0	0	1	0	0	0	1	0	0	perennial	graminoid	round	middle	grassland	Australia	3.1	4.6	3.85	1.75
713	111	1	0	0	Fabaceae	Hardenbergia	violacea	Iridomyrmex	purpureus	Oceania	0.78533	0.653213	0	1	0	0	0	1	0	1	0	0	0	0	0	1	0	1	0	0	0	0	1	0	0	1	0	0	0	annual	forb_herb	round	smooth	forest	Australia	6.1	6.1	6.1	4
714	111	1	0	0	Fabaceae	Pultenaea	microphylla	Iridomyrmex	purpureus	Oceania	0.60206	0.653213	0	1	0	0	0	1	0	1	0	0	0	0	0	0	1	0	0	1	0	0	1	0	0	1	0	0	0	perennial	shrub_tree	round	smooth	forest	Australia	3	5	4	4
715	111	1	0	0	Fabaceae	Hardenbergia	violacea	Notoncus	ectatommoides	Oceania	0.78533	0.574031	0	1	0	0	0	0	0	1	0	0	0	0	0	1	0	1	0	0	0	0	1	0	0	1	0	0	0	annual	forb_herb	round	smooth	forest	Australia	6.1	6.1	6.1	3.5
716	111	1	0	0	Fabaceae	Pultenaea	microphylla	Notoncus	ectatommoides	Oceania	0.60206	0.574031	0	1	0	0	0	0	0	1	0	0	0	0	0	0	1	0	0	1	0	0	1	0	0	1	0	0	0	perennial	shrub_tree	round	smooth	forest	Australia	3	5	4	3.5
717	111	1	0	0	Fabaceae	Hardenbergia	violacea	Pheidole	unknown	Oceania	0.78533	0.30103	0	1	0	0	0	0	0	1	0	0	0	0	0	1	0	1	0	0	0	0	1	0	0	1	0	0	0	annual	forb_herb	round	smooth	forest	Australia	6.1	6.1	6.1	1.5
718	111	1	0	0	Fabaceae	Pultenaea	microphylla	Pheidole	unknown	Oceania	0.60206	0.30103	0	1	0	0	0	0	0	1	0	0	0	0	0	0	1	0	0	1	0	0	1	0	0	1	0	0	0	perennial	shrub_tree	round	smooth	forest	Australia	3	5	4	1.5
719	111	1	0	0	Fabaceae	Hardenbergia	violacea	Rhytidoponera	tasmaniensis	Oceania	0.78533	0.628389	0	1	0	0	0	0	0	1	0	0	0	0	0	1	0	1	0	0	0	0	1	0	0	1	0	0	0	annual	forb_herb	round	smooth	forest	Australia	6.1	6.1	6.1	4
720	111	1	0	0	Fabaceae	Pultenaea	microphylla	Rhytidoponera	tasmaniensis	Oceania	0.60206	0.628389	0	1	0	0	0	0	0	1	0	0	0	0	0	0	1	0	0	1	0	0	1	0	0	1	0	0	0	perennial	shrub_tree	round	smooth	forest	Australia	3	5	4	4
721	112	0	1	0	Aristolochiaceae	Asarum	canadense	Aphaenogaster	rudis	North_America	0.491362	0.778151	0	1	0	0	0	0	0	1	0	0	0	0	0	0	1	1	0	0	0	0	1	0	0	1	0	0	0	perennial	forb_herb	round	smooth	forest	USA	3	3.2	3.1	5
722	113	0	1	0	Aristolochiaceae	Asarum	canadense	Aphaenogaster	rudis	North_America	0.491362	0.778151	0	1	0	0	0	0	0	1	0	0	0	0	0	0	1	1	0	0	0	0	1	0	0	1	0	0	0	perennial	forb_herb	round	smooth	forest	USA	3	3.2	3.1	5
723	113	0	1	0	Aristolochiaceae	Hexastylis	arifolia	Aphaenogaster	rudis	North_America	0.477121	0.778151	0	1	0	0	0	0	0	1	0	0	0	0	0	0	1	1	0	0	0	0	1	0	0	1	0	0	0	perennial	forb_herb	round	smooth	forest	USA	2	4	3	5
724	114	0	1	0	Passifloraceae	Passiflora		Acromyrmex	unknown	North_America	0.875061	0.60206	0	0	1	0	1	0	0	1	0	0	0	0	0	0	1	1	0	0	0	0	0	0	1	0	1	0	0	perennial	forb_herb	odd	middle	forest	USA	7	8	7.5	2
725	115	0	1	1	Erythroxylaceae	Erythroxylum	ambiguum	Atta	sexdens	Oceania	0.90309	0.929419	0	0	1	0	1	0	0	1	0	0	0	0	0	0	1	0	0	1	0	1	0	0	0	0	1	0	0	perennial	shrub_tree	long_narrow	middle	forest	Australia	6	10	8	5
726	115	0	1	0	Erythroxylaceae	Erythroxylum	ambiguum	Ectatomma	edentatum	Oceania	0.90309	0.778151	0	0	1	0	0	0	0	1	0	0	0	0	0	0	1	0	0	1	0	1	0	0	0	0	1	0	0	perennial	shrub_tree	long_narrow	middle	forest	Australia	6	10	8	5.5
727	115	0	1	1	Erythroxylaceae	Erythroxylum	ambiguum	Gnamptogenys	striatula	Oceania	0.90309	0.615424	0	0	1	0	0	0	0	1	0	0	0	0	0	0	1	0	0	1	0	1	0	0	0	0	1	0	0	perennial	shrub_tree	long_narrow	middle	forest	Australia	6	10	8	4
728	115	0	0	1	Erythroxylaceae	Erythroxylum	ambiguum	Linepithema	micans	Oceania	0.90309	0.210853	0	0	1	0	0	0	0	1	0	0	0	0	0	0	1	0	0	1	0	1	0	0	0	0	1	0	0	perennial	shrub_tree	long_narrow	middle	forest	Australia	6	10	8	1.5
729	115	0	1	0	Erythroxylaceae	Erythroxylum	ambiguum	Odontomachus	meinerti	Oceania	0.90309	0.709694	0	0	1	0	0	0	0	1	0	0	0	0	0	0	1	0	0	1	0	1	0	0	0	0	1	0	0	perennial	shrub_tree	long_narrow	middle	forest	Australia	6	10	8	4.75
730	115	0	1	0	Erythroxylaceae	Erythroxylum	ambiguum	Pachycondyla	striata	Oceania	0.90309	0.971971	0	0	1	0	0	0	0	1	0	0	0	0	0	0	1	0	0	1	0	1	0	0	0	0	1	0	0	perennial	shrub_tree	long_narrow	middle	forest	Australia	6	10	8	8.75
731	115	0	0	1	Erythroxylaceae	Erythroxylum	ambiguum	Pheidole	unknown	Oceania	0.90309	0.30103	0	0	1	0	0	0	0	1	0	0	0	0	0	0	1	0	0	1	0	1	0	0	0	0	1	0	0	perennial	shrub_tree	long_narrow	middle	forest	Australia	6	10	8	1.5
732	115	0	0	1	Erythroxylaceae	Erythroxylum	ambiguum	Pheidole	unknown	Oceania	0.90309	0.30103	0	0	1	0	0	0	0	1	0	0	0	0	0	0	1	0	0	1	0	1	0	0	0	0	1	0	0	perennial	shrub_tree	long_narrow	middle	forest	Australia	6	10	8	1.5
733	115	0	0	1	Erythroxylaceae	Erythroxylum	ambiguum	Pheidole	unknown	Oceania	0.90309	0.30103	0	0	1	0	0	0	0	1	0	0	0	0	0	0	1	0	0	1	0	1	0	0	0	0	1	0	0	perennial	shrub_tree	long_narrow	middle	forest	Australia	6	10	8	1.5
734	115	0	0	1	Erythroxylaceae	Erythroxylum	ambiguum	Pheidole	unknown	Oceania	0.90309	0.30103	0	0	1	0	0	0	0	1	0	0	0	0	0	0	1	0	0	1	0	1	0	0	0	0	1	0	0	perennial	shrub_tree	long_narrow	middle	forest	Australia	6	10	8	1.5
735	115	0	0	1	Erythroxylaceae	Erythroxylum	ambiguum	Pheidole	unknown	Oceania	0.90309	0.30103	0	0	1	0	0	0	0	1	0	0	0	0	0	0	1	0	0	1	0	1	0	0	0	0	1	0	0	perennial	shrub_tree	long_narrow	middle	forest	Australia	6	10	8	1.5
736	115	0	0	1	Erythroxylaceae	Erythroxylum	ambiguum	Pheidole	unknown	Oceania	0.90309	0.30103	0	0	1	0	0	0	0	1	0	0	0	0	0	0	1	0	0	1	0	1	0	0	0	0	1	0	0	perennial	shrub_tree	long_narrow	middle	forest	Australia	6	10	8	1.5
737	115	0	0	1	Erythroxylaceae	Erythroxylum	ambiguum	Pheidole	unknown	Oceania	0.90309	0.30103	0	0	1	0	0	0	0	1	0	0	0	0	0	0	1	0	0	1	0	1	0	0	0	0	1	0	0	perennial	shrub_tree	long_narrow	middle	forest	Australia	6	10	8	1.5
738	115	0	0	1	Erythroxylaceae	Erythroxylum	ambiguum	Pheidole	unknown	Oceania	0.90309	0.30103	0	0	1	0	0	0	0	1	0	0	0	0	0	0	1	0	0	1	0	1	0	0	0	0	1	0	0	perennial	shrub_tree	long_narrow	middle	forest	Australia	6	10	8	1.5
739	115	0	0	1	Erythroxylaceae	Erythroxylum	ambiguum	Solenopsis	unknown	Oceania	0.90309	0.176091	0	0	1	0	0	0	1	1	0	0	0	0	0	0	1	0	0	1	0	1	0	0	0	0	1	0	0	perennial	shrub_tree	long_narrow	middle	forest	Australia	6	10	8	1
740	115	0	0	1	Erythroxylaceae	Erythroxylum	ambiguum	Wasmannia	affinis	Oceania	0.90309	0	0	0	1	0	0	0	0	1	0	0	0	0	0	0	1	0	0	1	0	1	0	0	0	0	1	0	0	perennial	shrub_tree	long_narrow	middle	forest	Australia	6	10	8	0.9
741	115	0	0	1	Erythroxylaceae	Erythroxylum	ambiguum	Wasmannia	lutzi	Oceania	0.90309	0.845098	0	0	1	0	0	0	0	1	0	0	0	0	0	0	1	0	0	1	0	1	0	0	0	0	1	0	0	perennial	shrub_tree	long_narrow	middle	forest	Australia	6	10	8	1
753	118	1	0	0	Amaranthaceae	Amaranthus		Solenopsis	geminata	North_America	0.09691	0.327359	1	0	0	0	1	0	1	0	0	0	1	0	0	1	0	1	0	0	0	0	0	1	0	1	0	0	0	annual	forb_herb	sphere	smooth	grassland	Mexico	1	1.5	1.25	2
754	118	1	0	0	Asteraceae	Bidens	pilosa	Solenopsis	geminata	North_America	0.60206	0.327359	0	0	1	0	1	0	1	0	0	0	1	0	0	1	0	1	0	0	0	1	0	0	0	0	1	0	0	annual	forb_herb	long_narrow	middle	grassland	Mexico	3	5	4	2
755	118	1	0	0	Cyperaceae	Scirpus	robustus	Solenopsis	geminata	North_America	0.462398	0.327359	0	0	0	1	1	0	1	0	0	0	1	0	0	0	1	0	1	0	0	1	0	0	0	0	1	0	0	perennial	graminoid	long_narrow	middle	grassland	Mexico	2.8	3	2.9	2
756	118	1	0	0	Poaceae	Brachiaria	fasciculata	Solenopsis	geminata	North_America	0.380211	0.327359	1	0	0	0	1	0	1	0	0	0	1	0	0	0	1	0	1	0	0	0	1	0	0	0	1	0	0	perennial	graminoid	round	middle	grassland	Mexico	1.8	3	2.4	2
757	118	1	0	0	Poaceae	Chloris	inflata	Solenopsis	geminata	North_America	0.09691	0.327359	0	0	1	1	1	0	1	0	0	0	1	0	0	1	0	0	1	0	0	1	0	0	0	0	1	0	0	annual	graminoid	long_narrow	middle	grassland	Mexico	1	1.5	1.25	2
758	118	1	0	0	Poaceae	Paspalum	conjugatum	Solenopsis	geminata	North_America	0.217484	0.327359	1	0	0	0	1	0	1	0	0	0	1	0	0	0	1	0	1	0	0	0	1	0	0	0	1	0	0	perennial	graminoid	round	middle	grassland	Mexico	1.5	1.8	1.65	2
759	119	0	1	0	Caryophyllaceae	Moehringia	muscosa	Camponotus	lateralis	South_America	0.477121	0.653213	0	1	0	0	0	0	0	1	0	0	0	0	0	0	1	1	0	0	0	0	1	0	0	1	0	0	0	perennial	forb_herb	round	smooth	forest	Argentina	3	3	3	4
760	119	0	1	0	Caryophyllaceae	Moehringia	muscosa	Crematogaster	scutellaris	South_America	0.477121	0.439333	0	1	0	0	0	0	0	1	0	0	0	0	0	0	1	1	0	0	0	0	1	0	0	1	0	0	0	perennial	forb_herb	round	smooth	forest	Argentina	3	3	3	2.5
761	119	0	0	1	Caryophyllaceae	Moehringia	lebrunii	Lasius	emarginatus	South_America	0.30103	0.273001	0	1	0	0	0	1	0	1	0	0	0	0	0	0	1	1	0	0	0	0	1	0	0	1	0	0	0	perennial	forb_herb	round	smooth	forest	Argentina	1	3	2	1.75
762	119	0	1	0	Caryophyllaceae	Moehringia	muscosa	Lasius	emarginatus	South_America	0.477121	0.273001	0	1	0	0	0	1	0	1	0	0	0	0	0	0	1	1	0	0	0	0	1	0	0	1	0	0	0	perennial	forb_herb	round	smooth	forest	Argentina	3	3	3	1.75
763	119	0	0	1	Caryophyllaceae	Moehringia	sedoides	Lasius	emarginatus	South_America	0.477121	0.273001	0	1	0	0	0	1	0	1	0	0	0	0	0	0	1	1	0	0	0	0	1	0	0	1	0	0	0	perennial	forb_herb	round	smooth	forest	Argentina	3	3	3	1.75
764	119	0	1	0	Caryophyllaceae	Moehringia	muscosa	Pheidole	pallidula	South_America	0.477121	0.210853	0	1	0	0	0	1	0	1	0	0	0	0	0	0	1	1	0	0	0	0	1	0	0	1	0	0	0	perennial	forb_herb	round	smooth	forest	Argentina	3	3	3	1.5
765	119	0	1	0	Caryophyllaceae	Moehringia	muscosa	Plagiolepis	pygmaea	South_America	0.477121	-0.0457575	0	1	0	0	0	0	0	1	0	0	0	0	0	0	1	1	0	0	0	0	1	0	0	1	0	0	0	perennial	forb_herb	round	smooth	forest	Argentina	3	3	3	0.8
766	120	1	0	0	Polygalaceae	Polygala	vayredae	Crematogaster	scutellaris	Europe	0.676694	0.439333	0	1	0	0	0	0	0	0	0	0	1	0	0	1	0	1	0	0	0	0	1	0	0	1	0	0	0	annual	forb_herb	round	smooth	grassland	Spain	4.5	5	4.75	2.5
767	120	0	1	0	Polygalaceae	Polygala	vayredae	Formica	cunicularia	Europe	0.676694	0.574031	0	1	0	0	0	1	0	0	0	0	1	0	0	1	0	1	0	0	0	0	1	0	0	1	0	0	0	annual	forb_herb	round	smooth	grassland	Spain	4.5	5	4.75	3.5
768	120	0	1	0	Polygalaceae	Polygala	vayredae	Formica	gagates	Europe	0.676694	0.69897	0	1	0	0	0	0	0	0	0	0	1	0	0	1	0	1	0	0	0	0	1	0	0	1	0	0	0	annual	forb_herb	round	smooth	grassland	Spain	4.5	5	4.75	4.75
769	120	0	1	0	Polygalaceae	Polygala	vayredae	Formica	rufibarbis	Europe	0.676694	0.720159	0	1	0	0	0	1	1	0	0	0	1	0	0	1	0	1	0	0	0	0	1	0	0	1	0	0	0	annual	forb_herb	round	smooth	grassland	Spain	4.5	5	4.75	5
770	120	0	1	0	Polygalaceae	Polygala	vayredae	Lasius	alienus	Europe	0.676694	0.243038	0	1	0	0	0	0	0	0	0	0	1	0	0	1	0	1	0	0	0	0	1	0	0	1	0	0	0	annual	forb_herb	round	smooth	grassland	Spain	4.5	5	4.75	1.5
771	120	0	1	0	Polygalaceae	Polygala	vayredae	Lasius	emarginatus	Europe	0.676694	0.273001	0	1	0	0	0	1	0	0	0	0	1	0	0	1	0	1	0	0	0	0	1	0	0	1	0	0	0	annual	forb_herb	round	smooth	grassland	Spain	4.5	5	4.75	1.75
772	120	0	1	0	Polygalaceae	Polygala	vayredae	Lasius	platythorax	Europe	0.676694	0.243038	0	1	0	0	0	0	0	0	0	0	1	0	0	1	0	1	0	0	0	0	1	0	0	1	0	0	0	annual	forb_herb	round	smooth	grassland	Spain	4.5	5	4.75	1.5
773	120	0	1	0	Polygalaceae	Polygala	vayredae	Myrmica	spinosior	Europe	0.676694	0.574031	0	1	0	0	0	0	0	0	0	0	1	0	0	1	0	1	0	0	0	0	1	0	0	1	0	0	0	annual	forb_herb	round	smooth	grassland	Spain	4.5	5	4.75	3.5
774	120	1	0	0	Polygalaceae	Polygala	vayredae	Pheidole	pallidula	Europe	0.676694	0.210853	0	1	0	0	0	1	0	0	0	0	1	0	0	1	0	1	0	0	0	0	1	0	0	1	0	0	0	annual	forb_herb	round	smooth	grassland	Spain	4.5	5	4.75	1.5
775	120	1	0	0	Polygalaceae	Polygala	vayredae	Plagiolepis	pygmaea	Europe	0.676694	-0.0457575	0	1	0	0	0	0	0	0	0	0	1	0	0	1	0	1	0	0	0	0	1	0	0	1	0	0	0	annual	forb_herb	round	smooth	grassland	Spain	4.5	5	4.75	0.8
776	120	1	0	0	Polygalaceae	Polygala	vayredae	Tapinoma	erraticum	Europe	0.676694	0.375664	0	1	0	0	0	1	1	0	0	0	1	0	0	1	0	1	0	0	0	0	1	0	0	1	0	0	0	annual	forb_herb	round	smooth	grassland	Spain	4.5	5	4.75	2
777	120	1	0	0	Polygalaceae	Polygala	vayredae	Temnothorax	unknown	Europe	0.676694	0.255273	0	1	0	0	0	0	0	0	0	0	1	0	0	1	0	1	0	0	0	0	1	0	0	1	0	0	0	annual	forb_herb	round	smooth	grassland	Spain	4.5	5	4.75	1.4
781	122	1	0	0	Pedaliaceae	Sesamum	indicum	Aphaenogaster	senilis	Europe	0.39794	0.778151	1	0	0	0	0	0	0	0	1	0	0	0	0	1	0	1	0	0	0	0	1	0	0	1	0	0	0	annual	forb_herb	round	smooth	shrubland	Spain	2	3	2.5	5
782	122	1	0	0	Pedaliaceae	Sesamum	indicum	Aphaenogaster	senilis	Europe	0.39794	0.778151	1	0	0	0	0	0	0	0	1	0	0	0	0	1	0	1	0	0	0	0	1	0	0	1	0	0	0	annual	forb_herb	round	smooth	shrubland	Spain	2	3	2.5	5
786	125	0	0	0	Rosaceae	Prunus	serotina	Solenopsis	invicta	North_America	0.875061	0.327359	0	0	1	0	0	0	0	1	0	0	0	0	0	0	1	0	0	1	0	0	0	1	0	1	0	0	0	perennial	shrub_tree	sphere	smooth	forest	USA	5	10	7.5	2
787	125	0	0	0	Rosaceae	Rubus	cuneifolius	Solenopsis	invicta	North_America	1.11394	0.327359	0	0	1	0	0	0	0	1	0	0	0	0	0	0	1	0	0	1	0	0	0	0	1	0	0	1	0	perennial	shrub_tree	odd	rugous	forest	USA	6	20	13	2
788	126	1	0	0	Poaceae	Avena	sativa	Pheidole	bicarinata	North_America	1.26717	0	1	0	1	0	0	1	0	1	0	0	0	0	0	1	0	0	1	0	0	1	0	0	0	0	1	0	0	annual	graminoid	long_narrow	middle	forest	USA	12	25	18.5	0.8
789	126	1	0	0	Poaceae	Avena	sativa	Pheidole	cockerelli	North_America	1.26717	0.322219	1	0	1	0	0	0	0	1	0	0	0	0	0	1	0	0	1	0	0	1	0	0	0	0	1	0	0	annual	graminoid	long_narrow	middle	forest	USA	12	25	18.5	2
790	126	1	0	0	Poaceae	Avena	sativa	Pheidole	crassicornis	North_America	1.26717	0.322219	1	0	1	0	0	0	1	1	0	0	0	0	0	1	0	0	1	0	0	1	0	0	0	0	1	0	0	annual	graminoid	long_narrow	middle	forest	USA	12	25	18.5	2
791	126	1	0	0	Poaceae	Avena	sativa	Pheidole	desertorum	North_America	1.26717	0.458638	1	0	1	0	0	0	1	1	0	0	0	0	0	1	0	0	1	0	0	1	0	0	0	0	1	0	0	annual	graminoid	long_narrow	middle	forest	USA	12	25	18.5	2.75
792	126	1	0	0	Poaceae	Avena	sativa	Pheidole	unknown	North_America	1.26717	0.30103	1	0	1	0	0	0	0	1	0	0	0	0	0	1	0	0	1	0	0	1	0	0	0	0	1	0	0	annual	graminoid	long_narrow	middle	forest	USA	12	25	18.5	1.5
793	126	1	0	0	Poaceae	Avena	sativa	Pogonomyrmex	imberbiculus	North_America	1.26717	0.60206	1	0	1	0	0	0	0	1	0	0	0	0	0	1	0	0	1	0	0	1	0	0	0	0	1	0	0	annual	graminoid	long_narrow	middle	forest	USA	12	25	18.5	3.5
794	126	1	0	0	Poaceae	Avena	sativa	Solenopsis	aurea	North_America	1.26717	0.544068	1	0	1	0	0	0	0	1	0	0	0	0	0	1	0	0	1	0	0	1	0	0	0	0	1	0	0	annual	graminoid	long_narrow	middle	forest	USA	12	25	18.5	3.25
795	127	0	1	0	Orobanchaceae	Melampyrum	pratense	Formica	polyctena	Europe	0.681241	0.759668	1	0	0	0	0	0	0	1	0	0	0	0	0	1	0	1	0	0	0	0	1	0	0	0	1	0	0	annual	forb_herb	round	middle	forest	Czech Republic	4.8	4.8	4.8	5
796	127	0	1	0	Orobanchaceae	Melampyrum	subalpinum	Formica	polyctena	Europe	0.439333	0.759668	1	0	0	0	0	0	0	1	0	0	0	0	0	1	0	1	0	0	0	0	1	0	0	0	1	0	0	annual	forb_herb	round	middle	forest	Czech Republic	2.5	3	2.75	5
822	131	0	1	0	Melastomataceae	Miconia	rubiginosa	Atta	laevigatta	South_America	-0.124939	0.875061	0	1	0	0	1	0	0	1	0	0	0	0	0	0	1	0	0	1	0	0	0	0	1	1	0	0	0	perennial	shrub_tree	odd	smooth	forest	Brazil	0.5	1	0.75	5
823	131	0	1	0	Melastomataceae	Miconia	rubiginosa	Atta	sexdens	South_America	-0.124939	0.929419	0	1	0	0	1	0	0	1	0	0	0	0	0	0	1	0	0	1	0	0	0	0	1	1	0	0	0	perennial	shrub_tree	odd	smooth	forest	Brazil	0.5	1	0.75	5
824	131	0	1	0	Melastomataceae	Miconia	rubiginosa	Cyphomyrmex	rimosus	South_America	-0.124939	0.39794	0	1	0	0	1	0	0	1	0	0	0	0	0	0	1	0	0	1	0	0	0	0	1	1	0	0	0	perennial	shrub_tree	odd	smooth	forest	Brazil	0.5	1	0.75	2
825	131	0	1	0	Melastomataceae	Miconia	rubiginosa	Mycocepurus	goeldii	South_America	-0.124939	0.311754	0	1	0	0	1	0	0	1	0	0	0	0	0	0	1	0	0	1	0	0	0	0	1	1	0	0	0	perennial	shrub_tree	odd	smooth	forest	Brazil	0.5	1	0.75	1.9
826	131	0	1	0	Melastomataceae	Miconia	rubiginosa	Neoponera	villosa	South_America	-0.124939	0.909823	0	1	0	0	0	1	1	1	0	0	0	0	0	0	1	0	0	1	0	0	0	0	1	1	0	0	0	perennial	shrub_tree	odd	smooth	forest	Brazil	0.5	1	0.75	8
827	131	0	1	0	Melastomataceae	Miconia	rubiginosa	Odontomachus	chelifer	South_America	-0.124939	0.916454	0	1	0	0	0	0	0	1	0	0	0	0	0	0	1	0	0	1	0	0	0	0	1	1	0	0	0	perennial	shrub_tree	odd	smooth	forest	Brazil	0.5	1	0.75	7.5
828	131	0	1	0	Melastomataceae	Miconia	rubiginosa	Pachycondyla	striata	South_America	-0.124939	0.971971	0	1	0	0	0	0	0	1	0	0	0	0	0	0	1	0	0	1	0	0	0	0	1	1	0	0	0	perennial	shrub_tree	odd	smooth	forest	Brazil	0.5	1	0.75	8.75
829	131	0	0	1	Melastomataceae	Miconia	rubiginosa	Pheidole	tristis	South_America	-0.124939	0.273001	0	1	0	0	0	0	0	1	0	0	0	0	0	0	1	0	0	1	0	0	0	0	1	1	0	0	0	perennial	shrub_tree	odd	smooth	forest	Brazil	0.5	1	0.75	1.75
830	131	1	0	0	Melastomataceae	Miconia	rubiginosa	Pheidole	unknown	South_America	-0.124939	0.30103	0	1	0	0	0	0	0	1	0	0	0	0	0	0	1	0	0	1	0	0	0	0	1	1	0	0	0	perennial	shrub_tree	odd	smooth	forest	Brazil	0.5	1	0.75	1.5
831	131	0	0	1	Melastomataceae	Miconia	rubiginosa	Pheidole	unknown	South_America	-0.124939	0.30103	0	1	0	0	0	0	0	1	0	0	0	0	0	0	1	0	0	1	0	0	0	0	1	1	0	0	0	perennial	shrub_tree	odd	smooth	forest	Brazil	0.5	1	0.75	1.5
832	131	0	0	1	Melastomataceae	Miconia	rubiginosa	Pheidole	unknown	South_America	-0.124939	0.30103	0	1	0	0	0	0	0	1	0	0	0	0	0	0	1	0	0	1	0	0	0	0	1	1	0	0	0	perennial	shrub_tree	odd	smooth	forest	Brazil	0.5	1	0.75	1.5
833	132	0	1	0	Annonaceae	Xylopia	aromatica	Atta	unknown	South_America	0.780317	0.929419	0	1	1	0	1	0	0	1	0	0	0	0	0	0	1	0	0	1	0	0	1	0	0	1	0	0	0	perennial	shrub_tree	round	smooth	forest	Brazil	6.03	6.03	6.03	5
834	132	0	1	0	Annonaceae	Xylopia	aromatica	Camponotus	unknown	South_America	0.780317	0.875061	0	1	1	0	0	0	0	1	0	0	0	0	0	0	1	0	0	1	0	0	1	0	0	1	0	0	0	perennial	shrub_tree	round	smooth	forest	Brazil	6.03	6.03	6.03	3
835	132	1	0	0	Annonaceae	Xylopia	aromatica	Carebara	unknown	South_America	0.780317	0.30103	0	1	1	0	0	0	1	1	0	0	0	0	0	0	1	0	0	1	0	0	1	0	0	1	0	0	0	perennial	shrub_tree	round	smooth	forest	Brazil	6.03	6.03	6.03	1
836	132	0	1	0	Annonaceae	Xylopia	aromatica	Cephalotes	unknown	South_America	0.780317	0.653213	0	1	1	0	0	1	1	1	0	0	0	0	0	0	1	0	0	1	0	0	1	0	0	1	0	0	0	perennial	shrub_tree	round	smooth	forest	Brazil	6.03	6.03	6.03	2
837	132	1	0	0	Annonaceae	Xylopia	aromatica	Crematogaster	unknown	South_America	0.780317	0.30103	0	1	1	0	0	1	0	1	0	0	0	0	0	0	1	0	0	1	0	0	1	0	0	1	0	0	0	perennial	shrub_tree	round	smooth	forest	Brazil	6.03	6.03	6.03	1
838	132	0	1	0	Annonaceae	Xylopia	aromatica	Dinoponera	unknown	South_America	0.780317	1.30103	0	1	1	0	0	0	0	1	0	0	0	0	0	0	1	0	0	1	0	0	1	0	0	1	0	0	0	perennial	shrub_tree	round	smooth	forest	Brazil	6.03	6.03	6.03	15
839	132	0	1	0	Annonaceae	Xylopia	aromatica	Dorymyrmex	unknown	South_America	0.780317	0.39794	0	1	1	0	0	0	0	1	0	0	0	0	0	0	1	0	0	1	0	0	1	0	0	1	0	0	0	perennial	shrub_tree	round	smooth	forest	Brazil	6.03	6.03	6.03	2
840	132	1	0	0	Annonaceae	Xylopia	aromatica	Ectatomma	unknown	South_America	0.780317	0.829304	0	1	1	0	0	0	0	1	0	0	0	0	0	0	1	0	0	1	0	0	1	0	0	1	0	0	0	perennial	shrub_tree	round	smooth	forest	Brazil	6.03	6.03	6.03	4.5
841	132	0	1	0	Annonaceae	Xylopia	aromatica	Megalomyrmex	unknown	South_America	0.780317	0.375664	0	1	1	0	1	0	1	1	0	0	0	0	0	0	1	0	0	1	0	0	1	0	0	1	0	0	0	perennial	shrub_tree	round	smooth	forest	Brazil	6.03	6.03	6.03	1
842	132	0	1	0	Annonaceae	Xylopia	aromatica	Odontomachus	unknown	South_America	0.780317	0.778151	0	1	1	0	0	1	1	1	0	0	0	0	0	0	1	0	0	1	0	0	1	0	0	1	0	0	0	perennial	shrub_tree	round	smooth	forest	Brazil	6.03	6.03	6.03	4.5
843	132	0	1	0	Annonaceae	Xylopia	aromatica	Pachycondyla	unknown	South_America	0.780317	0.929419	0	1	1	0	0	0	1	1	0	0	0	0	0	0	1	0	0	1	0	0	1	0	0	1	0	0	0	perennial	shrub_tree	round	smooth	forest	Brazil	6.03	6.03	6.03	7
844	132	0	0	1	Annonaceae	Xylopia	aromatica	Pheidole	unknown	South_America	0.780317	0.30103	0	1	1	0	0	0	0	1	0	0	0	0	0	0	1	0	0	1	0	0	1	0	0	1	0	0	0	perennial	shrub_tree	round	smooth	forest	Brazil	6.03	6.03	6.03	1.5
845	132	0	1	0	Annonaceae	Xylopia	aromatica	Pseudomyrmex	unknown	South_America	0.780317	0.732394	0	1	1	0	0	0	0	1	0	0	0	0	0	0	1	0	0	1	0	0	1	0	0	1	0	0	0	perennial	shrub_tree	round	smooth	forest	Brazil	6.03	6.03	6.03	4.5
846	132	1	0	0	Annonaceae	Xylopia	aromatica	Solenopsis	unknown	South_America	0.780317	0.176091	0	1	1	0	0	0	1	1	0	0	0	0	0	0	1	0	0	1	0	0	1	0	0	1	0	0	0	perennial	shrub_tree	round	smooth	forest	Brazil	6.03	6.03	6.03	1
847	132	0	0	1	Annonaceae	Xylopia	aromatica	Wasmannia	unknown	South_America	0.780317	0	0	1	1	0	0	0	0	1	0	0	0	0	0	0	1	0	0	1	0	0	1	0	0	1	0	0	0	perennial	shrub_tree	round	smooth	forest	Brazil	6.03	6.03	6.03	0.8
848	133	0	0	1	Calophyllaceae	Calophyllum	brasiliense	Acromyrmex	coronatus	South_America	1.26858	0.69897	1	0	1	0	1	0	0	1	0	0	0	0	0	0	1	0	0	1	0	0	0	1	0	0	1	0	0	perennial	shrub_tree	sphere	middle	forest	Brazil	18.56	18.56	18.56	4
849	133	0	0	1	Apocynaceae	Hancornia	speciosa	Acromyrmex	unknown	South_America	1.47712	0.60206	0	0	1	0	1	0	0	1	0	0	0	0	0	0	1	0	0	1	0	0	1	0	0	1	0	0	0	perennial	shrub_tree	round	smooth	forest	Brazil	30	30	30	2
850	133	0	0	1	Arecaceae	Attalea	geraensis	Acromyrmex	unknown	South_America	1.77815	0.60206	1	0	0	0	1	0	0	1	0	0	0	0	0	0	1	0	1	0	0	0	0	1	0	0	1	0	0	perennial	graminoid	sphere	middle	forest	Brazil	50	70	60	2
852	133	0	1	1	Rubiaceae	Amaioua	guianensis	Atta	laevigata	South_America	0.60206	0.875061	0	0	1	0	1	0	0	1	0	0	0	0	0	0	1	0	0	1	0	0	0	0	1	0	1	0	0	perennial	shrub_tree	odd	middle	forest	Brazil	4	4	4	5
853	133	0	1	1	Annonaceae	Xylopia	aromatica	Atta	sexdens	South_America	0.780317	0.929419	0	1	1	0	1	0	0	1	0	0	0	0	0	0	1	0	0	1	0	0	1	0	0	1	0	0	0	perennial	shrub_tree	round	smooth	forest	Brazil	6.03	6.03	6.03	5
855	133	0	1	1	Bromeliaceae	Bromelia	balansae	Atta	sexdens	South_America	0.591065	0.929419	1	0	0	0	1	0	0	1	0	0	0	0	0	0	1	0	0	0	1	0	0	0	1	1	0	0	0	perennial	other	odd	smooth	forest	Brazil	3.8	4	3.9	5
856	133	0	1	1	Dilleniaceae	Davilla	elliptica	Atta	sexdens	South_America	-0.0222764	0.929419	0	1	0	0	1	0	0	1	0	0	0	0	0	0	1	1	0	0	0	0	0	1	0	0	1	0	0	perennial	forb_herb	sphere	middle	forest	Brazil	0.7	1.2	0.95	5
857	133	0	1	1	Erythroxylaceae	Erythroxylum	pelleterianum	Atta	sexdens	South_America	0.90309	0.929419	0	0	1	0	1	0	0	1	0	0	0	0	0	0	1	0	0	1	0	1	0	0	0	0	1	0	0	perennial	shrub_tree	long_narrow	middle	forest	Brazil	6	10	8	5
858	133	0	1	1	Euphorbiaceae	Sapium	glandulosum	Atta	sexdens	South_America	0.845098	0.929419	1	0	0	0	1	0	0	1	0	0	0	0	0	0	1	0	0	1	0	0	0	1	0	0	0	1	0	perennial	shrub_tree	sphere	rugous	forest	Brazil	6	8	7	5
859	133	0	1	1	Fabaceae	Copaifera	langsdorffi	Atta	sexdens	South_America	1.11461	0.929419	1	0	0	0	1	0	0	1	0	0	0	0	0	0	1	0	0	1	0	0	1	0	0	0	1	0	0	perennial	shrub_tree	round	middle	forest	Brazil	13.02	13.02	13.02	5
860	133	0	1	1	Fabaceae	Stryphnodendron	adstringens	Atta	sexdens	South_America	0.802774	0.929419	1	0	0	0	1	0	0	1	0	0	0	0	0	0	1	0	0	1	0	0	1	0	0	1	0	0	0	perennial	shrub_tree	round	smooth	forest	Brazil	6	6.7	6.35	5
861	133	0	1	1	Lauraceae	Ocotea	pulchella	Atta	sexdens	South_America	1.07918	0.929419	1	0	1	0	1	0	0	1	0	0	0	0	0	0	1	0	0	1	0	0	1	0	0	0	1	0	0	perennial	shrub_tree	round	middle	forest	Brazil	11.5	12.5	12	5
866	133	0	1	1	Nyctaginaceae	Guapira	noxia	Atta	sexdens	South_America	1.00647	0.929419	0	0	1	0	1	0	0	1	0	0	0	0	0	0	1	0	0	1	0	0	1	0	0	1	0	0	0	perennial	shrub_tree	round	smooth	forest	Brazil	10.15	10.15	10.15	5
867	133	0	1	1	Rubiaceae	Amaioua	guianensis	Atta	sexdens	South_America	0.60206	0.929419	0	0	1	0	1	0	0	1	0	0	0	0	0	0	1	0	0	1	0	0	0	0	1	0	1	0	0	perennial	shrub_tree	odd	middle	forest	Brazil	4	4	4	5
869	133	0	1	1	Solanaceae	Solanum	lycocarpum	Atta	sexdens	South_America	0.889302	0.929419	0	0	1	0	1	0	0	1	0	0	0	0	0	0	1	1	0	0	0	0	1	0	0	0	1	0	0	perennial	forb_herb	round	middle	forest	Brazil	5.5	10	7.75	5
870	133	0	0	1	Erythroxylaceae	Erythroxylum	pelleterianum	Azteca	unknown	South_America	0.90309	0.477121	0	0	1	0	0	1	0	1	0	0	0	0	0	0	1	0	0	1	0	1	0	0	0	0	1	0	0	perennial	shrub_tree	long_narrow	middle	forest	Brazil	6	10	8	2
871	133	0	0	0	Erythroxylaceae	Erythroxylum	pelleterianum	Azteca	unknown	South_America	0.90309	0.477121	0	0	1	0	0	1	0	1	0	0	0	0	0	0	1	0	0	1	0	1	0	0	0	0	1	0	0	perennial	shrub_tree	long_narrow	middle	forest	Brazil	6	10	8	2
872	133	0	0	1	Malpighiaceae	Banisteriopsis		Azteca	unknown	South_America	0.439333	0.477121	0	0	0	1	0	1	0	1	0	0	0	0	0	0	1	0	0	1	0	0	1	0	0	0	1	0	0	perennial	shrub_tree	round	middle	forest	Brazil	2.5	3	2.75	2
877	133	0	0	0	Erythroxylaceae	Erythroxylum	pelleterianum	Camponotus	renggeri	South_America	0.90309	0.954243	0	0	1	0	0	0	0	1	0	0	0	0	0	0	1	0	0	1	0	1	0	0	0	0	1	0	0	perennial	shrub_tree	long_narrow	middle	forest	Brazil	6	10	8	8
879	133	0	0	0	Erythroxylaceae	Erythroxylum	pelleterianum	Camponotus	rufipes	South_America	0.90309	0.778151	0	0	1	0	0	0	0	1	0	0	0	0	0	0	1	0	0	1	0	1	0	0	0	0	1	0	0	perennial	shrub_tree	long_narrow	middle	forest	Brazil	6	10	8	5
880	133	0	0	0	Annonaceae	Xylopia	aromatica	Camponotus	unknown	South_America	0.780317	0.875061	0	1	1	0	0	0	0	1	0	0	0	0	0	0	1	0	0	1	0	0	1	0	0	1	0	0	0	perennial	shrub_tree	round	smooth	forest	Brazil	6.03	6.03	6.03	3
883	133	0	0	0	Rubiaceae	Amaioua	guianensis	Camponotus	unknown	South_America	0.60206	0.875061	0	0	1	0	0	0	0	1	0	0	0	0	0	0	1	0	0	1	0	0	0	0	1	0	1	0	0	perennial	shrub_tree	odd	middle	forest	Brazil	4	4	4	3
884	133	0	0	0	Rubiaceae	Tocoyena	formosa	Camponotus	unknown	South_America	1.24304	0.875061	0	0	1	0	0	0	0	1	0	0	0	0	0	0	1	0	0	1	0	0	1	0	0	1	0	0	0	perennial	shrub_tree	round	smooth	forest	Brazil	15	20	17.5	3
885	133	0	0	1	Annonaceae	Xylopia	aromatica	Carebara	unknown	South_America	0.780317	0.30103	0	1	1	0	0	0	1	1	0	0	0	0	0	0	1	0	0	1	0	0	1	0	0	1	0	0	0	perennial	shrub_tree	round	smooth	forest	Brazil	6.03	6.03	6.03	1
886	133	0	0	1	Ochnaceae	Ouratea	spectabilis	Carebara	unknown	South_America	1.17609	0.30103	0	0	1	0	0	0	1	1	0	0	0	0	0	0	1	0	0	1	0	0	1	0	0	0	0	1	0	perennial	shrub_tree	round	rugous	forest	Brazil	10	20	15	1
887	133	0	0	0	Annonaceae	Xylopia	aromatica	Cephalotes	depressus	South_America	0.780317	0.812913	0	1	1	0	0	1	1	1	0	0	0	0	0	0	1	0	0	1	0	0	1	0	0	1	0	0	0	perennial	shrub_tree	round	smooth	forest	Brazil	6.03	6.03	6.03	6
888	133	0	0	0	Erythroxylaceae	Erythroxylum	pelleterianum	Cephalotes	pusillus	South_America	0.90309	0.653213	0	0	1	0	0	0	0	1	0	0	0	0	0	0	1	0	0	1	0	1	0	0	0	0	1	0	0	perennial	shrub_tree	long_narrow	middle	forest	Brazil	6	10	8	4
890	133	0	0	0	Annonaceae	Xylopia	aromatica	Crematogaster	curvispinosa	South_America	0.780317	0.352183	0	1	1	0	0	1	0	1	0	0	0	0	0	0	1	0	0	1	0	0	1	0	0	1	0	0	0	perennial	shrub_tree	round	smooth	forest	Brazil	6.03	6.03	6.03	2
891	133	0	0	0	Annonaceae	Xylopia	aromatica	Crematogaster	evallans	South_America	0.780317	0.439333	0	1	1	0	0	0	0	1	0	0	0	0	0	0	1	0	0	1	0	0	1	0	0	1	0	0	0	perennial	shrub_tree	round	smooth	forest	Brazil	6.03	6.03	6.03	2.5
892	133	0	0	0	Dilleniaceae	Davilla	elliptica	Crematogaster	evallans	South_America	-0.0222764	0.439333	0	1	0	0	0	0	0	1	0	0	0	0	0	0	1	1	0	0	0	0	0	1	0	0	1	0	0	perennial	forb_herb	sphere	middle	forest	Brazil	0.7	1.2	0.95	2.5
893	133	0	0	0	Annonaceae	Xylopia	aromatica	Crematogaster	unknown	South_America	0.780317	0.30103	0	1	1	0	0	1	0	1	0	0	0	0	0	0	1	0	0	1	0	0	1	0	0	1	0	0	0	perennial	shrub_tree	round	smooth	forest	Brazil	6.03	6.03	6.03	1
895	133	0	0	0	Arecaceae	Syagrus	romanzoffiana	Crematogaster	unknown	South_America	1.26126	0.30103	1	0	0	0	0	1	0	1	0	0	0	0	0	0	1	0	1	0	0	0	0	1	0	0	1	0	0	perennial	graminoid	sphere	middle	forest	Brazil	15.5	21	18.25	1
897	133	0	1	0	Melastomataceae	Miconia	albicans	Cyphomyrmex	minutus	South_America	0.0413927	0.439333	0	1	0	0	1	0	0	1	0	0	0	0	0	0	1	0	0	1	0	0	0	0	1	1	0	0	0	perennial	shrub_tree	odd	smooth	forest	Brazil	1.1	1.1	1.1	2.5
898	133	0	1	0	Melastomataceae	Miconia	rubiginosa	Cyphomyrmex	minutus	South_America	-0.124939	0.439333	0	1	0	0	1	0	0	1	0	0	0	0	0	0	1	0	0	1	0	0	0	0	1	1	0	0	0	perennial	shrub_tree	odd	smooth	forest	Brazil	0.5	1	0.75	2.5
899	133	0	1	0	Myrtaceae	Myrcia	lingua	Cyphomyrmex	minutus	South_America	0.09691	0.439333	0	0	1	0	1	0	0	1	0	0	0	0	0	0	1	0	0	1	0	0	1	0	0	0	1	0	0	perennial	shrub_tree	round	middle	forest	Brazil	1	1.5	1.25	2.5
900	133	0	1	0	Rubiaceae	Amaioua	guianensis	Cyphomyrmex	minutus	South_America	0.60206	0.439333	0	0	1	0	1	0	0	1	0	0	0	0	0	0	1	0	0	1	0	0	0	0	1	0	1	0	0	perennial	shrub_tree	odd	middle	forest	Brazil	4	4	4	2.5
901	133	0	1	0	Melastomataceae	Miconia	albicans	Mycetophylax	lectus	South_America	0.0413927	0.0511525	0	1	0	0	1	0	0	1	0	0	0	0	0	0	1	0	0	1	0	0	0	0	1	1	0	0	0	perennial	shrub_tree	odd	smooth	forest	Brazil	1.1	1.1	1.1	1
902	133	0	1	0	Myrtaceae	Eugenia	punicifolia	Cyphomyrmex	rimosus	South_America	0.872156	0.39794	1	0	1	0	1	0	0	1	0	0	0	0	0	0	1	0	0	1	0	0	1	0	0	0	1	0	0	perennial	shrub_tree	round	middle	forest	Brazil	7.45	7.45	7.45	2
903	133	0	1	0	Annonaceae	Xylopia	aromatica	Dinoponera	australis	South_America	0.780317	1.26717	0	1	1	0	0	0	0	1	0	0	0	0	0	0	1	0	0	1	0	0	1	0	0	1	0	0	0	perennial	shrub_tree	round	smooth	forest	Brazil	6.03	6.03	6.03	16
904	133	0	1	0	Erythroxylaceae	Erythroxylum	pelleterianum	Dinoponera	australis	South_America	0.90309	1.26717	0	0	1	0	0	0	0	1	0	0	0	0	0	0	1	0	0	1	0	1	0	0	0	0	1	0	0	perennial	shrub_tree	long_narrow	middle	forest	Brazil	6	10	8	16
905	133	0	1	0	Lauraceae	Ocotea	pulchella	Dinoponera	australis	South_America	1.07918	1.26717	1	0	1	0	0	0	0	1	0	0	0	0	0	0	1	0	0	1	0	0	1	0	0	0	1	0	0	perennial	shrub_tree	round	middle	forest	Brazil	11.5	12.5	12	16
906	133	0	1	0	Melastomataceae	Miconia	rubiginosa	Dinoponera	australis	South_America	-0.124939	1.26717	0	1	0	0	0	0	0	1	0	0	0	0	0	0	1	0	0	1	0	0	0	0	1	1	0	0	0	perennial	shrub_tree	odd	smooth	forest	Brazil	0.5	1	0.75	16
907	133	0	0	0	Annonaceae	Xylopia	aromatica	Dorymyrmex	unknown	South_America	0.780317	0.39794	0	1	1	0	0	0	0	1	0	0	0	0	0	0	1	0	0	1	0	0	1	0	0	1	0	0	0	perennial	shrub_tree	round	smooth	forest	Brazil	6.03	6.03	6.03	2
909	133	0	1	0	Apocynaceae	Hancornia	speciosa	Ectatomma	opaciventre	South_America	1.47712	0.889302	0	0	1	0	0	0	0	1	0	0	0	0	0	0	1	0	0	1	0	0	1	0	0	1	0	0	0	perennial	shrub_tree	round	smooth	forest	Brazil	30	30	30	7.5
910	133	0	1	0	Melastomataceae	Miconia	rubiginosa	Ectatomma	opaciventre	South_America	-0.124939	0.889302	0	1	0	0	0	0	0	1	0	0	0	0	0	0	1	0	0	1	0	0	0	0	1	1	0	0	0	perennial	shrub_tree	odd	smooth	forest	Brazil	0.5	1	0.75	7.5
911	133	0	1	0	Annonaceae	Xylopia	aromatica	Ectatomma	planidens	South_America	0.780317	0.676694	0	1	1	0	0	0	0	1	0	0	0	0	0	0	1	0	0	1	0	0	1	0	0	1	0	0	0	perennial	shrub_tree	round	smooth	forest	Brazil	6.03	6.03	6.03	4.5
912	133	0	0	0	Arecaceae	Syagrus	romanzoffiana	Linepithema	unknown	South_America	1.26126	0.273001	1	0	0	0	0	0	0	1	0	0	0	0	0	0	1	0	1	0	0	0	0	1	0	0	1	0	0	perennial	graminoid	sphere	middle	forest	Brazil	15.5	21	18.25	1.5
913	133	0	0	1	Annonaceae	Xylopia	aromatica	Megalomyrmex	unknown	South_America	0.780317	0.375664	0	1	1	0	1	0	1	1	0	0	0	0	0	0	1	0	0	1	0	0	1	0	0	1	0	0	0	perennial	shrub_tree	round	smooth	forest	Brazil	6.03	6.03	6.03	1
914	133	0	1	0	Asteraceae	Chromolaena	pedunculosa	Mycocepurus	goeldii	South_America	0.544068	0.311754	0	0	0	1	1	0	0	1	0	0	0	0	0	1	0	1	0	0	0	1	0	0	0	0	0	1	0	annual	forb_herb	long_narrow	rugous	forest	Brazil	3	4	3.5	1.9
915	133	0	1	0	Melastomataceae	Miconia	rubiginosa	Mycocepurus	goeldii	South_America	-0.124939	0.311754	0	1	0	0	1	0	0	1	0	0	0	0	0	0	1	0	0	1	0	0	0	0	1	1	0	0	0	perennial	shrub_tree	odd	smooth	forest	Brazil	0.5	1	0.75	1.9
916	133	0	1	0	Poaceae	Brachiaria		Mycocepurus	goeldii	South_America	0.380211	0.311754	1	0	0	0	1	0	0	1	0	0	0	0	0	0	1	0	1	0	0	0	1	0	0	0	1	0	0	perennial	graminoid	round	middle	forest	Brazil	1.8	3	2.4	1.9
917	133	0	0	1	Erythroxylaceae	Erythroxylum	pelleterianum	Mycocepurus	unknown	South_America	0.90309	0.20412	0	0	1	0	1	0	0	1	0	0	0	0	0	0	1	0	0	1	0	1	0	0	0	0	1	0	0	perennial	shrub_tree	long_narrow	middle	forest	Brazil	6	10	8	1
918	133	0	1	0	Annonaceae	Xylopia	aromatica	Neoponera	vilosa	South_America	0.780317	0.909823	0	1	1	0	0	1	1	1	0	0	0	0	0	0	1	0	0	1	0	0	1	0	0	1	0	0	0	perennial	shrub_tree	round	smooth	forest	Brazil	6.03	6.03	6.03	8
919	133	0	1	0	Erythroxylaceae	Erythroxylum	pelleterianum	Neoponera	vilosa	South_America	0.90309	0.909823	0	0	1	0	0	1	1	1	0	0	0	0	0	0	1	0	0	1	0	1	0	0	0	0	1	0	0	perennial	shrub_tree	long_narrow	middle	forest	Brazil	6	10	8	8
920	133	0	1	0	Melastomataceae	Miconia	rubiginosa	Neoponera	vilosa	South_America	-0.124939	0.909823	0	1	0	0	0	1	1	1	0	0	0	0	0	0	1	0	0	1	0	0	0	0	1	1	0	0	0	perennial	shrub_tree	odd	smooth	forest	Brazil	0.5	1	0.75	8
921	133	0	1	0	Rubiaceae	Tocoyena	formosa	Neoponera	vilosa	South_America	1.24304	0.909823	0	0	1	0	0	1	1	1	0	0	0	0	0	0	1	0	0	1	0	0	1	0	0	1	0	0	0	perennial	shrub_tree	round	smooth	forest	Brazil	15	20	17.5	8
922	133	0	0	0	Annonaceae	Xylopia	aromatica	Nylanderia	unknown	South_America	0.780317	0.230449	0	1	1	0	0	0	0	1	0	0	0	0	0	0	1	0	0	1	0	0	1	0	0	1	0	0	0	perennial	shrub_tree	round	smooth	forest	Brazil	6.03	6.03	6.03	1.2
923	133	0	0	0	Arecaceae	Syagrus	romanzoffiana	Nylanderia	unknown	South_America	1.26126	0.230449	1	0	0	0	0	0	0	1	0	0	0	0	0	0	1	0	1	0	0	0	0	1	0	0	1	0	0	perennial	graminoid	sphere	middle	forest	Brazil	15.5	21	18.25	1.2
924	133	0	1	0	Annonaceae	Xylopia	aromatica	Odontomachus	chelifer	South_America	0.780317	0.916454	0	1	1	0	0	0	0	1	0	0	0	0	0	0	1	0	0	1	0	0	1	0	0	1	0	0	0	perennial	shrub_tree	round	smooth	forest	Brazil	6.03	6.03	6.03	7.5
925	133	0	1	0	Erythroxylaceae	Erythroxylum	pelleterianum	Odontomachus	chelifer	South_America	0.90309	0.916454	0	0	1	0	0	0	0	1	0	0	0	0	0	0	1	0	0	1	0	1	0	0	0	0	1	0	0	perennial	shrub_tree	long_narrow	middle	forest	Brazil	6	10	8	7.5
926	133	0	1	0	Melastomataceae	Miconia	albicans	Odontomachus	chelifer	South_America	0.0413927	0.916454	0	1	0	0	0	0	0	1	0	0	0	0	0	0	1	0	0	1	0	0	0	0	1	1	0	0	0	perennial	shrub_tree	odd	smooth	forest	Brazil	1.1	1.1	1.1	7.5
927	133	0	1	0	Melastomataceae	Miconia	rubiginosa	Odontomachus	chelifer	South_America	-0.124939	0.916454	0	1	0	0	0	0	0	1	0	0	0	0	0	0	1	0	0	1	0	0	0	0	1	1	0	0	0	perennial	shrub_tree	odd	smooth	forest	Brazil	0.5	1	0.75	7.5
928	133	0	1	0	Rubiaceae	Amaioua	guianensis	Odontomachus	chelifer	South_America	0.60206	0.916454	0	0	1	0	0	0	0	1	0	0	0	0	0	0	1	0	0	1	0	0	0	0	1	0	1	0	0	perennial	shrub_tree	odd	middle	forest	Brazil	4	4	4	7.5
929	133	0	1	0	Annonaceae	Xylopia	aromatica	Pachycondyla	striata	South_America	0.780317	0.971971	0	1	1	0	0	0	0	1	0	0	0	0	0	0	1	0	0	1	0	0	1	0	0	1	0	0	0	perennial	shrub_tree	round	smooth	forest	Brazil	6.03	6.03	6.03	8.75
930	133	0	1	0	Erythroxylaceae	Erythroxylum	pelleterianum	Pachycondyla	striata	South_America	0.90309	0.971971	0	0	1	0	0	0	0	1	0	0	0	0	0	0	1	0	0	1	0	1	0	0	0	0	1	0	0	perennial	shrub_tree	long_narrow	middle	forest	Brazil	6	10	8	8.75
931	133	0	1	0	Melastomataceae	Miconia	albicans	Pachycondyla	striata	South_America	0.0413927	0.971971	0	1	0	0	0	0	0	1	0	0	0	0	0	0	1	0	0	1	0	0	0	0	1	1	0	0	0	perennial	shrub_tree	odd	smooth	forest	Brazil	1.1	1.1	1.1	8.75
932	133	0	1	0	Melastomataceae	Miconia	rubiginosa	Pachycondyla	striata	South_America	-0.124939	0.971971	0	1	0	0	0	0	0	1	0	0	0	0	0	0	1	0	0	1	0	0	0	0	1	1	0	0	0	perennial	shrub_tree	odd	smooth	forest	Brazil	0.5	1	0.75	8.75
933	133	0	0	1	Annonaceae	Xylopia	aromatica	Pheidole	fracticeps	South_America	0.780317	-0.0338583	0	1	1	0	0	0	0	1	0	0	0	0	0	0	1	0	0	1	0	0	1	0	0	1	0	0	0	perennial	shrub_tree	round	smooth	forest	Brazil	6.03	6.03	6.03	0.85
934	133	0	0	1	Lauraceae	Ocotea	pulchella	Pheidole	tristis	South_America	1.07918	0.273001	1	0	1	0	0	0	0	1	0	0	0	0	0	0	1	0	0	1	0	0	1	0	0	0	1	0	0	perennial	shrub_tree	round	middle	forest	Brazil	11.5	12.5	12	1.75
935	133	0	0	1	Melastomataceae	Miconia	rubiginosa	Pheidole	tristis	South_America	-0.124939	0.273001	0	1	0	0	0	0	0	1	0	0	0	0	0	0	1	0	0	1	0	0	0	0	1	1	0	0	0	perennial	shrub_tree	odd	smooth	forest	Brazil	0.5	1	0.75	1.75
936	133	0	0	1	Annonaceae	Annona	crassiflora	Pheidole	unknown	South_America	1.14613	0.30103	0	0	1	0	0	0	0	1	0	0	0	0	0	0	1	0	0	1	0	1	0	0	0	1	0	0	0	perennial	shrub_tree	long_narrow	smooth	forest	Brazil	13	15	14	1.5
937	133	0	1	1	Annonaceae	Xylopia	aromatica	Pheidole	unknown	South_America	0.780317	0.30103	0	1	1	0	0	0	0	1	0	0	0	0	0	0	1	0	0	1	0	0	1	0	0	1	0	0	0	perennial	shrub_tree	round	smooth	forest	Brazil	6.03	6.03	6.03	1.5
938	133	0	1	1	Annonaceae	Xylopia	aromatica	Pheidole	unknown	South_America	0.780317	0.30103	0	1	1	0	0	0	0	1	0	0	0	0	0	0	1	0	0	1	0	0	1	0	0	1	0	0	0	perennial	shrub_tree	round	smooth	forest	Brazil	6.03	6.03	6.03	1.5
939	133	0	0	1	Annonaceae	Xylopia	aromatica	Pheidole	unknown	South_America	0.780317	0.30103	0	1	1	0	0	0	0	1	0	0	0	0	0	0	1	0	0	1	0	0	1	0	0	1	0	0	0	perennial	shrub_tree	round	smooth	forest	Brazil	6.03	6.03	6.03	1.5
940	133	0	1	1	Annonaceae	Xylopia	aromatica	Pheidole	unknown	South_America	0.780317	0.30103	0	1	1	0	0	0	0	1	0	0	0	0	0	0	1	0	0	1	0	0	1	0	0	1	0	0	0	perennial	shrub_tree	round	smooth	forest	Brazil	6.03	6.03	6.03	1.5
941	133	0	0	1	Annonaceae	Xylopia	aromatica	Pheidole	unknown	South_America	0.780317	0.30103	0	1	1	0	0	0	0	1	0	0	0	0	0	0	1	0	0	1	0	0	1	0	0	1	0	0	0	perennial	shrub_tree	round	smooth	forest	Brazil	6.03	6.03	6.03	1.5
942	133	0	1	1	Annonaceae	Xylopia	aromatica	Pheidole	unknown	South_America	0.780317	0.30103	0	1	1	0	0	0	0	1	0	0	0	0	0	0	1	0	0	1	0	0	1	0	0	1	0	0	0	perennial	shrub_tree	round	smooth	forest	Brazil	6.03	6.03	6.03	1.5
943	133	0	0	1	Annonaceae	Xylopia	aromatica	Pheidole	unknown	South_America	0.780317	0.30103	0	1	1	0	0	0	0	1	0	0	0	0	0	0	1	0	0	1	0	0	1	0	0	1	0	0	0	perennial	shrub_tree	round	smooth	forest	Brazil	6.03	6.03	6.03	1.5
944	133	0	0	1	Annonaceae	Xylopia	aromatica	Pheidole	unknown	South_America	0.780317	0.30103	0	1	1	0	0	0	0	1	0	0	0	0	0	0	1	0	0	1	0	0	1	0	0	1	0	0	0	perennial	shrub_tree	round	smooth	forest	Brazil	6.03	6.03	6.03	1.5
945	133	0	1	1	Annonaceae	Xylopia	aromatica	Pheidole	unknown	South_America	0.780317	0.30103	0	1	1	0	0	0	0	1	0	0	0	0	0	0	1	0	0	1	0	0	1	0	0	1	0	0	0	perennial	shrub_tree	round	smooth	forest	Brazil	6.03	6.03	6.03	1.5
947	133	0	0	1	Apocynaceae	Hancornia	speciosa	Pheidole	unknown	South_America	1.47712	0.30103	0	0	1	0	0	0	0	1	0	0	0	0	0	0	1	0	0	1	0	0	1	0	0	1	0	0	0	perennial	shrub_tree	round	smooth	forest	Brazil	30	30	30	1.5
949	133	0	0	1	Arecaceae	Syagrus	romanzoffiana	Pheidole	unknown	South_America	1.26126	0.30103	1	0	0	0	0	0	0	1	0	0	0	0	0	0	1	0	1	0	0	0	0	1	0	0	1	0	0	perennial	graminoid	sphere	middle	forest	Brazil	15.5	21	18.25	1.5
950	133	0	0	1	Arecaceae	Syagrus	romanzoffiana	Pheidole	unknown	South_America	1.26126	0.30103	1	0	0	0	0	0	0	1	0	0	0	0	0	0	1	0	1	0	0	0	0	1	0	0	1	0	0	perennial	graminoid	sphere	middle	forest	Brazil	15.5	21	18.25	1.5
952	133	0	1	1	Dilleniaceae	Davilla	elliptica	Pheidole	unknown	South_America	-0.0222764	0.30103	0	1	0	0	0	0	0	1	0	0	0	0	0	0	1	1	0	0	0	0	0	1	0	0	1	0	0	perennial	forb_herb	sphere	middle	forest	Brazil	0.7	1.2	0.95	1.5
953	133	0	1	1	Dilleniaceae	Davilla	elliptica	Pheidole	unknown	South_America	-0.0222764	0.30103	0	1	0	0	0	0	0	1	0	0	0	0	0	0	1	1	0	0	0	0	0	1	0	0	1	0	0	perennial	forb_herb	sphere	middle	forest	Brazil	0.7	1.2	0.95	1.5
954	133	0	0	1	Ebenaceae	Diospyros	hispida	Pheidole	unknown	South_America	0.90309	0.30103	1	0	1	0	0	0	0	1	0	0	0	0	0	0	1	0	0	1	0	0	1	0	0	1	0	0	0	perennial	shrub_tree	round	smooth	forest	Brazil	8	8	8	1.5
955	133	0	1	1	Erythroxylaceae	Erythroxylum	pelleterianum	Pheidole	unknown	South_America	0.90309	0.30103	0	0	1	0	0	0	0	1	0	0	0	0	0	0	1	0	0	1	0	1	0	0	0	0	1	0	0	perennial	shrub_tree	long_narrow	middle	forest	Brazil	6	10	8	1.5
956	133	0	1	1	Erythroxylaceae	Erythroxylum	pelleterianum	Pheidole	unknown	South_America	0.90309	0.30103	0	0	1	0	0	0	0	1	0	0	0	0	0	0	1	0	0	1	0	1	0	0	0	0	1	0	0	perennial	shrub_tree	long_narrow	middle	forest	Brazil	6	10	8	1.5
957	133	0	0	1	Erythroxylaceae	Erythroxylum	pelleterianum	Pheidole	unknown	South_America	0.90309	0.30103	0	0	1	0	0	0	0	1	0	0	0	0	0	0	1	0	0	1	0	1	0	0	0	0	1	0	0	perennial	shrub_tree	long_narrow	middle	forest	Brazil	6	10	8	1.5
958	133	0	1	1	Erythroxylaceae	Erythroxylum	pelleterianum	Pheidole	unknown	South_America	0.90309	0.30103	0	0	1	0	0	0	0	1	0	0	0	0	0	0	1	0	0	1	0	1	0	0	0	0	1	0	0	perennial	shrub_tree	long_narrow	middle	forest	Brazil	6	10	8	1.5
959	133	0	0	1	Erythroxylaceae	Erythroxylum	pelleterianum	Pheidole	unknown	South_America	0.90309	0.30103	0	0	1	0	0	0	0	1	0	0	0	0	0	0	1	0	0	1	0	1	0	0	0	0	1	0	0	perennial	shrub_tree	long_narrow	middle	forest	Brazil	6	10	8	1.5
960	133	0	0	1	Erythroxylaceae	Erythroxylum	pelleterianum	Pheidole	unknown	South_America	0.90309	0.30103	0	0	1	0	0	0	0	1	0	0	0	0	0	0	1	0	0	1	0	1	0	0	0	0	1	0	0	perennial	shrub_tree	long_narrow	middle	forest	Brazil	6	10	8	1.5
961	133	0	1	1	Erythroxylaceae	Erythroxylum	pelleterianum	Pheidole	unknown	South_America	0.90309	0.30103	0	0	1	0	0	0	0	1	0	0	0	0	0	0	1	0	0	1	0	1	0	0	0	0	1	0	0	perennial	shrub_tree	long_narrow	middle	forest	Brazil	6	10	8	1.5
962	133	0	1	1	Fabaceae	Copaifera	langsdorffi	Pheidole	unknown	South_America	1.11461	0.30103	1	0	0	0	0	0	0	1	0	0	0	0	0	0	1	0	0	1	0	0	1	0	0	0	1	0	0	perennial	shrub_tree	round	middle	forest	Brazil	13.02	13.02	13.02	1.5
963	133	0	1	1	Fabaceae	Copaifera	langsdorffi	Pheidole	unknown	South_America	1.11461	0.30103	1	0	0	0	0	0	0	1	0	0	0	0	0	0	1	0	0	1	0	0	1	0	0	0	1	0	0	perennial	shrub_tree	round	middle	forest	Brazil	13.02	13.02	13.02	1.5
964	133	0	1	1	Fabaceae	Stryphnodendron	adstringens	Pheidole	unknown	South_America	0.802774	0.30103	1	0	0	0	0	0	0	1	0	0	0	0	0	0	1	0	0	1	0	0	1	0	0	1	0	0	0	perennial	shrub_tree	round	smooth	forest	Brazil	6	6.7	6.35	1.5
965	133	0	1	1	Lamiaceae	Aegiphila	lhotskiana	Pheidole	unknown	South_America	0.90309	0.30103	0	0	1	0	0	0	0	1	0	0	0	0	0	0	1	0	0	1	0	0	0	0	1	0	1	0	0	perennial	shrub_tree	odd	middle	forest	Brazil	6	10	8	1.5
966	133	0	1	1	Lauraceae	Ocotea	pulchella	Pheidole	unknown	South_America	1.07918	0.30103	1	0	1	0	0	0	0	1	0	0	0	0	0	0	1	0	0	1	0	0	1	0	0	0	1	0	0	perennial	shrub_tree	round	middle	forest	Brazil	11.5	12.5	12	1.5
967	133	0	1	1	Lauraceae	Ocotea	pulchella	Pheidole	unknown	South_America	1.07918	0.30103	1	0	1	0	0	0	0	1	0	0	0	0	0	0	1	0	0	1	0	0	1	0	0	0	1	0	0	perennial	shrub_tree	round	middle	forest	Brazil	11.5	12.5	12	1.5
968	133	0	0	1	Lauraceae	Ocotea	pulchella	Pheidole	unknown	South_America	1.07918	0.30103	1	0	1	0	0	0	0	1	0	0	0	0	0	0	1	0	0	1	0	0	1	0	0	0	1	0	0	perennial	shrub_tree	round	middle	forest	Brazil	11.5	12.5	12	1.5
969	133	0	0	1	Ochnaceae	Ouratea	spectabilis	Pheidole	unknown	South_America	1.17609	0.30103	0	0	1	0	0	0	0	1	0	0	0	0	0	0	1	0	0	1	0	0	1	0	0	0	0	1	0	perennial	shrub_tree	round	rugous	forest	Brazil	10	20	15	1.5
970	133	0	0	1	Ochnaceae	Ouratea	spectabilis	Pheidole	unknown	South_America	1.17609	0.30103	0	0	1	0	0	0	0	1	0	0	0	0	0	0	1	0	0	1	0	0	1	0	0	0	0	1	0	perennial	shrub_tree	round	rugous	forest	Brazil	10	20	15	1.5
971	133	0	0	1	Ochnaceae	Ouratea	spectabilis	Pheidole	unknown	South_America	1.17609	0.30103	0	0	1	0	0	0	0	1	0	0	0	0	0	0	1	0	0	1	0	0	1	0	0	0	0	1	0	perennial	shrub_tree	round	rugous	forest	Brazil	10	20	15	1.5
972	133	0	0	1	Sapotaceae	Pouteria	torta	Pheidole	unknown	South_America	1.41497	0.30103	0	0	1	0	0	0	0	1	0	0	0	0	0	0	1	0	0	1	0	0	0	0	1	1	0	0	0	perennial	shrub_tree	odd	smooth	forest	Brazil	26	26	26	1.5
975	133	0	0	1	Melastomataceae	Miconia	albicans	Pheidole	unknown	South_America	0.0413927	0.30103	0	1	0	0	0	0	0	1	0	0	0	0	0	0	1	0	0	1	0	0	0	0	1	1	0	0	0	perennial	shrub_tree	odd	smooth	forest	Brazil	1.1	1.1	1.1	1.5
977	133	0	0	1	Melastomataceae	Miconia	albicans	Pheidole	unknown	South_America	0.0413927	0.30103	0	1	0	0	0	0	0	1	0	0	0	0	0	0	1	0	0	1	0	0	0	0	1	1	0	0	0	perennial	shrub_tree	odd	smooth	forest	Brazil	1.1	1.1	1.1	1.5
982	133	0	0	1	Melastomataceae	Miconia	rubiginosa	Pheidole	unknown	South_America	-0.124939	0.30103	0	1	0	0	0	0	0	1	0	0	0	0	0	0	1	0	0	1	0	0	0	0	1	1	0	0	0	perennial	shrub_tree	odd	smooth	forest	Brazil	0.5	1	0.75	1.5
983	133	0	1	1	Myrtaceae	Campomanesia	pubescens	Pheidole	unknown	South_America	0.778151	0.30103	0	0	1	0	0	0	0	1	0	0	0	0	0	0	1	0	0	1	0	0	1	0	0	1	0	0	0	perennial	shrub_tree	round	smooth	forest	Brazil	5	7	6	1.5
984	133	0	1	1	Myrtaceae	Campomanesia	pubescens	Pheidole	unknown	South_America	0.778151	0.30103	0	0	1	0	0	0	0	1	0	0	0	0	0	0	1	0	0	1	0	0	1	0	0	1	0	0	0	perennial	shrub_tree	round	smooth	forest	Brazil	5	7	6	1.5
985	133	0	1	1	Myrtaceae	Campomanesia	pubescens	Pheidole	unknown	South_America	0.778151	0.30103	0	0	1	0	0	0	0	1	0	0	0	0	0	0	1	0	0	1	0	0	1	0	0	1	0	0	0	perennial	shrub_tree	round	smooth	forest	Brazil	5	7	6	1.5
986	133	0	0	1	Myrtaceae	Eugenia	punicifolia	Pheidole	unknown	South_America	0.872156	0.30103	1	0	1	0	0	0	0	1	0	0	0	0	0	0	1	0	0	1	0	0	1	0	0	0	1	0	0	perennial	shrub_tree	round	middle	forest	Brazil	7.45	7.45	7.45	1.5
990	133	0	1	1	Poaceae	Brachiaria		Pheidole	unknown	South_America	0.380211	0.30103	1	0	0	0	0	0	0	1	0	0	0	0	0	0	1	0	1	0	0	0	1	0	0	0	1	0	0	perennial	graminoid	round	middle	forest	Brazil	1.8	3	2.4	1.5
991	133	0	0	1	Rubiaceae	Amaioua	guianensis	Pheidole	unknown	South_America	0.60206	0.30103	0	0	1	0	0	0	0	1	0	0	0	0	0	0	1	0	0	1	0	0	0	0	1	0	1	0	0	perennial	shrub_tree	odd	middle	forest	Brazil	4	4	4	1.5
992	133	0	1	1	Rubiaceae	Amaioua	guianensis	Pheidole	unknown	South_America	0.60206	0.30103	0	0	1	0	0	0	0	1	0	0	0	0	0	0	1	0	0	1	0	0	0	0	1	0	1	0	0	perennial	shrub_tree	odd	middle	forest	Brazil	4	4	4	1.5
993	133	0	1	1	Rubiaceae	Amaioua	guianensis	Pheidole	unknown	South_America	0.60206	0.30103	0	0	1	0	0	0	0	1	0	0	0	0	0	0	1	0	0	1	0	0	0	0	1	0	1	0	0	perennial	shrub_tree	odd	middle	forest	Brazil	4	4	4	1.5
994	133	0	1	1	Rubiaceae	Amaioua	guianensis	Pheidole	unknown	South_America	0.60206	0.30103	0	0	1	0	0	0	0	1	0	0	0	0	0	0	1	0	0	1	0	0	0	0	1	0	1	0	0	perennial	shrub_tree	odd	middle	forest	Brazil	4	4	4	1.5
995	133	0	0	1	Styracaceae	Styrax	ferrugineus	Pheidole	unknown	South_America	0.740363	0.30103	0	0	1	0	0	0	0	1	0	0	0	0	0	0	1	0	0	1	0	0	1	0	0	1	0	0	0	perennial	shrub_tree	round	smooth	forest	Brazil	5	6	5.5	1.5
996	133	0	1	1	Annonaceae	Xylopia	aromatica	Solenopsis	unknown	South_America	0.780317	0.176091	0	1	1	0	0	0	1	1	0	0	0	0	0	0	1	0	0	1	0	0	1	0	0	1	0	0	0	perennial	shrub_tree	round	smooth	forest	Brazil	6.03	6.03	6.03	1
997	133	0	0	1	Annonaceae	Xylopia	aromatica	Solenopsis	unknown	South_America	0.780317	0.176091	0	1	1	0	0	0	1	1	0	0	0	0	0	0	1	0	0	1	0	0	1	0	0	1	0	0	0	perennial	shrub_tree	round	smooth	forest	Brazil	6.03	6.03	6.03	1
998	133	0	0	1	Annonaceae	Xylopia	aromatica	Solenopsis	unknown	South_America	0.780317	0.176091	0	1	1	0	0	0	1	1	0	0	0	0	0	0	1	0	0	1	0	0	1	0	0	1	0	0	0	perennial	shrub_tree	round	smooth	forest	Brazil	6.03	6.03	6.03	1
999	133	0	0	1	Annonaceae	Xylopia	aromatica	Solenopsis	unknown	South_America	0.780317	0.176091	0	1	1	0	0	0	1	1	0	0	0	0	0	0	1	0	0	1	0	0	1	0	0	1	0	0	0	perennial	shrub_tree	round	smooth	forest	Brazil	6.03	6.03	6.03	1
1001	133	0	0	1	Arecaceae	Syagrus	romanzoffiana	Solenopsis	unknown	South_America	1.26126	0.176091	1	0	0	0	0	0	1	1	0	0	0	0	0	0	1	0	1	0	0	0	0	1	0	0	1	0	0	perennial	graminoid	sphere	middle	forest	Brazil	15.5	21	18.25	1
1002	133	0	0	0	Arecaceae	Syagrus	romanzoffiana	Solenopsis	unknown	South_America	1.26126	0.176091	1	0	0	0	0	0	1	1	0	0	0	0	0	0	1	0	1	0	0	0	0	1	0	0	1	0	0	perennial	graminoid	sphere	middle	forest	Brazil	15.5	21	18.25	1
1003	133	0	0	1	Arecaceae	Syagrus	romanzoffiana	Solenopsis	unknown	South_America	1.26126	0.176091	1	0	0	0	0	0	1	1	0	0	0	0	0	0	1	0	1	0	0	0	0	1	0	0	1	0	0	perennial	graminoid	sphere	middle	forest	Brazil	15.5	21	18.25	1
1005	133	0	0	1	Erythroxylaceae	Erythroxylum	pelleterianum	Solenopsis	unknown	South_America	0.90309	0.176091	0	0	1	0	0	0	1	1	0	0	0	0	0	0	1	0	0	1	0	1	0	0	0	0	1	0	0	perennial	shrub_tree	long_narrow	middle	forest	Brazil	6	10	8	1
1006	133	0	1	1	Erythroxylaceae	Erythroxylum	pelleterianum	Solenopsis	unknown	South_America	0.90309	0.176091	0	0	1	0	0	0	1	1	0	0	0	0	0	0	1	0	0	1	0	1	0	0	0	0	1	0	0	perennial	shrub_tree	long_narrow	middle	forest	Brazil	6	10	8	1
1007	133	0	0	1	Lauraceae	Ocotea	pulchella	Solenopsis	unknown	South_America	1.07918	0.176091	1	0	1	0	0	0	1	1	0	0	0	0	0	0	1	0	0	1	0	0	1	0	0	0	1	0	0	perennial	shrub_tree	round	middle	forest	Brazil	11.5	12.5	12	1
1008	133	0	0	1	Malpighiaceae	Byrsonima	verbascifolia	Solenopsis	unknown	South_America	1.07918	0.176091	0	0	1	0	0	0	1	1	0	0	0	0	0	0	1	0	0	1	0	0	1	0	0	0	0	1	0	perennial	shrub_tree	round	rugous	forest	Brazil	11.5	12.5	12	1
1010	133	0	0	1	Melastomataceae	Miconia	albicans	Trachymyrmex	oetkeri	South_America	0.0413927	0.327359	0	1	0	0	0	0	0	1	0	0	0	0	0	0	1	0	0	1	0	0	0	0	1	1	0	0	0	perennial	shrub_tree	odd	smooth	forest	Brazil	1.1	1.1	1.1	2
1012	133	0	1	0	Dilleniaceae	Davilla	elliptica	Trachymyrmex	unknown	South_America	-0.0222764	0.306425	0	1	0	0	1	0	0	1	0	0	0	0	0	0	1	1	0	0	0	0	0	1	0	0	1	0	0	perennial	forb_herb	sphere	middle	forest	Brazil	0.7	1.2	0.95	1.8
1013	133	0	1	1	Annonaceae	Xylopia	aromatica	Wasmannia	auropunctata	South_America	0.780317	0	0	1	1	0	0	0	1	1	0	0	0	0	0	0	1	0	0	1	0	0	1	0	0	1	0	0	0	perennial	shrub_tree	round	smooth	forest	Brazil	6.03	6.03	6.03	0.8
1014	133	0	1	1	Erythroxylaceae	Erythroxylum	pelleterianum	Wasmannia	auropunctata	South_America	0.90309	0	0	0	1	0	0	0	1	1	0	0	0	0	0	0	1	0	0	1	0	1	0	0	0	0	1	0	0	perennial	shrub_tree	long_narrow	middle	forest	Brazil	6	10	8	0.8
1015	133	0	1	1	Lamiaceae	Aegiphila	lhotskiana	Wasmannia	auropunctata	South_America	0.90309	0	0	0	1	0	0	0	1	1	0	0	0	0	0	0	1	0	0	1	0	0	0	0	1	0	1	0	0	perennial	shrub_tree	odd	middle	forest	Brazil	6	10	8	0.8
1016	134	0	0	1	Erythroxylaceae	Erythroxylum	pelleterianum	Dinoponera	unknown	South_America	0.90309	1.30103	0	0	1	0	0	0	0	1	0	0	0	0	0	0	1	0	0	1	0	1	0	0	0	0	1	0	0	perennial	shrub_tree	long_narrow	middle	forest	Brazil	6	10	8	15
1017	134	0	0	1	Erythroxylaceae	Erythroxylum	pelleterianum	Odontomachus	unknown	South_America	0.90309	0.778151	0	0	1	0	0	1	1	1	0	0	0	0	0	0	1	0	0	1	0	1	0	0	0	0	1	0	0	perennial	shrub_tree	long_narrow	middle	forest	Brazil	6	10	8	4.5
1018	134	0	0	1	Erythroxylaceae	Erythroxylum	pelleterianum	Pachycondyla	unknown	South_America	0.90309	0.929419	0	0	1	0	0	0	1	1	0	0	0	0	0	0	1	0	0	1	0	1	0	0	0	0	1	0	0	perennial	shrub_tree	long_narrow	middle	forest	Brazil	6	10	8	7
1019	134	0	0	1	Erythroxylaceae	Erythroxylum	pelleterianum	Pheidole	unknown	South_America	0.90309	0.30103	0	0	1	0	0	0	0	1	0	0	0	0	0	0	1	0	0	1	0	1	0	0	0	0	1	0	0	perennial	shrub_tree	long_narrow	middle	forest	Brazil	6	10	8	1.5
1020	134	0	0	1	Erythroxylaceae	Erythroxylum	pelleterianum	Solenopsis	unknown	South_America	0.90309	0.176091	0	0	1	0	0	0	1	1	0	0	0	0	0	0	1	0	0	1	0	1	0	0	0	0	1	0	0	perennial	shrub_tree	long_narrow	middle	forest	Brazil	6	10	8	1
1021	134	0	0	1	Erythroxylaceae	Erythroxylum	pelleterianum	Wasmannia	auropunctata	South_America	0.90309	0	0	0	1	0	0	0	1	1	0	0	0	0	0	0	1	0	0	1	0	1	0	0	0	0	1	0	0	perennial	shrub_tree	long_narrow	middle	forest	Brazil	6	10	8	0.8
1022	135	1	0	0	Poaceae	Digitaria	ciliaris	Solenopsis	geminata	Asia	0.477121	0.327359	0	0	0	1	1	0	1	0	0	0	0	1	0	1	0	0	1	0	0	1	0	0	0	0	1	0	0	annual	graminoid	long_narrow	middle	human	Philippines	2.5	3.5	3	2
1041	140	1	0	0	Brassicaceae	Lepidium	densiflorum	Pogonomyrmex	occidentalis	North_America	0.0791812	0.653213	1	0	0	0	1	0	1	0	0	0	1	0	0	1	0	1	0	0	0	0	1	0	0	0	1	0	0	annual	forb_herb	round	middle	grassland	USA	1.1	1.3	1.2	4
1042	140	1	0	0	Plantaginaceae	Plantago	patagonica	Pogonomyrmex	occidentalis	North_America	0.342423	0.653213	1	0	0	0	1	0	1	0	0	0	1	0	0	1	0	1	0	0	0	0	1	0	0	1	0	0	0	annual	forb_herb	round	smooth	grassland	USA	2.1	2.3	2.2	4
1043	140	1	0	0	Poaceae	Vulpia	octoflora	Pogonomyrmex	occidentalis	North_America	0.845098	0.653213	0	0	1	1	1	0	1	0	0	0	1	0	0	1	0	0	1	0	0	1	0	0	0	0	1	0	0	annual	graminoid	long_narrow	middle	grassland	USA	4	10	7	4
1047	143	1	1	0	Brassicaceae	Carrichtera	annua	Iridomyrmex	unknown	Oceania	0.0791812	0.544068	1	0	0	0	0	1	1	0	0	0	1	0	0	1	0	1	0	0	0	0	0	1	0	1	0	0	0	annual	forb_herb	sphere	smooth	grassland	Australia	0.9	1.5	1.2	2
1048	143	1	1	0	Brassicaceae	Carrichtera	annua	Melophorus	unknown	Oceania	0.130334	0.327359	1	0	0	0	0	0	0	0	0	0	1	0	0	1	0	1	0	0	0	0	0	1	0	1	0	0	0	annual	forb_herb	sphere	smooth	grassland	Australia	1.1	1.6	1.35	1.75
1049	143	1	1	0	Brassicaceae	Carrichtera	annua	Monomorium	unknown	Oceania	0.130334	0.273001	1	0	0	0	0	0	0	0	0	0	1	0	0	1	0	1	0	0	0	0	0	1	0	1	0	0	0	annual	forb_herb	sphere	smooth	grassland	Australia	1.1	1.6	1.35	1.5
1050	143	1	1	0	Brassicaceae	Carrichtera	annua	Pheidole	unknown	Oceania	0.130334	0.30103	1	0	0	0	0	0	0	0	0	0	1	0	0	1	0	1	0	0	0	0	0	1	0	1	0	0	0	annual	forb_herb	sphere	smooth	grassland	Australia	1.1	1.6	1.35	1.5
1051	144	1	0	0	Anacardiaceae	Tapirira		Atta	laevigata	South_America	0.875061	0.875061	0	1	1	0	1	0	0	1	0	0	0	0	0	0	1	0	0	1	0	0	1	0	0	0	0	1	0	perennial	shrub_tree	round	rugous	forest	Brazil	5	10	7.5	5
1053	144	0	0	1	Moraceae	Brosimum		Atta	laevigata	South_America	1.09691	0.875061	0	0	1	0	1	0	0	1	0	0	0	0	0	0	1	0	0	1	0	0	1	0	0	1	0	0	0	perennial	shrub_tree	round	smooth	forest	Brazil	10	15	12.5	5
1054	144	0	0	1	Myristicaceae	Virola		Atta	laevigata	South_America	1.17609	0.875061	1	0	0	0	1	0	0	1	0	0	0	0	0	0	1	0	0	1	0	0	1	0	0	0	1	0	0	perennial	shrub_tree	round	middle	forest	Brazil	10	20	15	5
1055	144	1	0	0	Myrtaceae	Myrcia		Atta	laevigata	South_America	0.929419	0.875061	0	0	1	0	1	0	0	1	0	0	0	0	0	0	1	0	0	1	0	0	1	0	0	0	1	0	0	perennial	shrub_tree	round	middle	forest	Brazil	1	16	8.5	5
1056	144	1	0	0	Nyctaginaceae	Guapira		Atta	laevigata	South_America	0.845098	0.875061	0	0	1	0	1	0	0	1	0	0	0	0	0	0	1	0	0	1	0	0	1	0	0	1	0	0	0	perennial	shrub_tree	round	smooth	forest	Brazil	4	10	7	5
1057	144	1	0	0	Rubiaceae	Alibertia		Atta	laevigata	South_America	0.740363	0.875061	0	0	1	0	1	0	0	1	0	0	0	0	0	0	1	0	0	1	0	0	1	0	0	0	1	0	0	perennial	shrub_tree	round	middle	forest	Brazil	5	6	5.5	5
1058	144	1	0	0	Rubiaceae	Coussarea		Atta	laevigata	South_America	0.954243	0.875061	0	0	1	0	1	0	0	1	0	0	0	0	0	0	1	0	0	1	0	0	0	1	0	0	1	0	0	perennial	shrub_tree	sphere	middle	forest	Brazil	9	9	9	5
1061	144	1	0	0	Rubiaceae	Alibertia		Pheidole	unknown	South_America	0.740363	0.30103	0	0	1	0	0	0	0	1	0	0	0	0	0	0	1	0	0	1	0	0	1	0	0	0	1	0	0	perennial	shrub_tree	round	middle	forest	Brazil	5	6	5.5	1.5
1062	145	1	0	0	Pinaceae	Picea	mariana	Myrmica	unknown	North_America	1.30103	0.511883	0	0	0	1	0	0	0	1	0	0	0	0	0	0	1	0	0	1	0	0	0	0	1	0	1	0	0	perennial	shrub_tree	odd	middle	forest	Canada	15	25	20	2.5
1063	146	1	0	0	Poaceae	Poa	secunda	Pogonomyrmex	occidentalis	North_America	0.332438	0.653213	1	0	0	1	1	0	1	0	1	0	0	0	0	0	1	0	1	0	0	1	0	0	0	0	1	0	0	perennial	graminoid	long_narrow	middle	shrubland	USA	2	2.3	2.15	4
1066	147	1	0	0	Poaceae	Bromus	tectorum	Pogonomyrmex	occidentalis	North_America	0.875061	0.653213	0	0	1	1	1	0	1	0	1	0	0	0	0	1	0	0	1	0	0	1	0	0	0	0	1	0	0	annual	graminoid	long_narrow	middle	shrubland	USA	7	8	7.5	4
1075	148	1	0	0	Poaceae	Oryzopsis	hymenoides	Pogonomyrmex	occidentalis	North_America	0.60206	0.653213	0	0	1	1	1	0	1	0	1	0	0	0	0	0	1	0	1	0	0	0	1	0	0	1	0	0	0	perennial	graminoid	round	smooth	shrubland	USA	3	5	4	4
1076	149	1	0	0	Brassicaceae	Lepidium	densiflorum	Pogonomyrmex	occidentalis	North_America	0.0791812	0.653213	1	0	0	0	1	0	1	0	0	0	1	0	0	1	0	1	0	0	0	0	1	0	0	0	1	0	0	annual	forb_herb	round	middle	grassland	USA	1.1	1.3	1.2	4
1077	149	1	0	0	Poaceae	Bouteloua	gracilis	Pogonomyrmex	occidentalis	North_America	0.720159	0.653213	1	0	1	1	1	0	1	0	0	0	1	0	0	1	0	0	1	0	0	1	0	0	0	0	1	0	0	annual	graminoid	long_narrow	middle	grassland	USA	5	5.5	5.25	4
1078	149	1	0	0	Poaceae	Oryzopsis	hymenoides	Pogonomyrmex	occidentalis	North_America	0.60206	0.653213	0	0	1	1	1	0	1	0	0	0	1	0	0	0	1	0	1	0	0	0	1	0	0	1	0	0	0	perennial	graminoid	round	smooth	grassland	USA	3	5	4	4
1079	149	1	0	0	Poaceae	Vulpia	octoflora	Pogonomyrmex	occidentalis	North_America	0.845098	0.653213	0	0	1	1	1	0	1	0	0	0	1	0	0	1	0	0	1	0	0	1	0	0	0	0	1	0	0	annual	graminoid	long_narrow	middle	grassland	USA	4	10	7	4
1080	150	0	0	0	Passifloraceae	Turnera	ulmifolia	Camponotus	atriceps	North_America	0.40654	0.845098	1	0	0	0	0	0	0	0	1	0	0	0	0	0	1	1	0	0	0	0	1	0	0	0	0	0	1	perennial	forb_herb	round	appendage	shrubland	Mexico	2.1	3	2.55	6
1081	150	0	0	0	Passifloraceae	Turnera	ulmifolia	Camponotus	planatus	North_America	0.40654	0.653213	1	0	0	0	0	1	1	0	1	0	0	0	0	0	1	1	0	0	0	0	1	0	0	0	0	0	1	perennial	forb_herb	round	appendage	shrubland	Mexico	2.1	3	2.55	4
1082	150	0	0	0	Passifloraceae	Turnera	ulmifolia	Crematogaster	crinosa	North_America	0.40654	0.352183	1	0	0	0	0	1	1	0	1	0	0	0	0	0	1	1	0	0	0	0	1	0	0	0	0	0	1	perennial	forb_herb	round	appendage	shrubland	Mexico	2.1	3	2.55	2
1083	150	0	0	0	Passifloraceae	Turnera	ulmifolia	Dorymyrmex	unknown	North_America	0.40654	0.39794	1	0	0	0	0	0	0	0	1	0	0	0	0	0	1	1	0	0	0	0	1	0	0	0	0	0	1	perennial	forb_herb	round	appendage	shrubland	Mexico	2.1	3	2.55	2
1084	150	0	0	0	Passifloraceae	Turnera	ulmifolia	Forelius	unknown	North_America	0.40654	0.30103	1	0	0	0	0	0	0	0	1	0	0	0	0	0	1	1	0	0	0	0	1	0	0	0	0	0	1	perennial	forb_herb	round	appendage	shrubland	Mexico	2.1	3	2.55	1.5
1085	151	0	0	0	Passifloraceae	Turnera	ulmifolia	Pseudomyrmex	unknown	North_America	0.40654	0.732394	1	0	0	0	0	0	0	0	1	0	0	0	0	0	1	1	0	0	0	0	1	0	0	0	0	0	1	perennial	forb_herb	round	appendage	shrubland	Mexico	2.1	3	2.55	4.5
1086	152	0	1	0	Passifloraceae	Turnera	ulmifolia	Forelius	pruinosus	North_America	0.40654	0.352183	1	0	0	0	0	1	1	0	1	0	0	0	0	0	1	1	0	0	0	0	1	0	0	0	0	0	1	perennial	forb_herb	round	appendage	shrubland	Mexico	2.1	3	2.55	2
1087	152	0	1	0	Passifloraceae	Turnera	ulmifolia	Pheidole	longicornis	North_America	0.40654	0.327359	1	0	0	0	0	0	0	0	1	0	0	0	0	0	1	1	0	0	0	0	1	0	0	0	0	0	1	perennial	forb_herb	round	appendage	shrubland	Mexico	2.1	3	2.55	2
1088	152	0	1	0	Passifloraceae	Turnera	ulmifolia	Pheidole	unknown	North_America	0.40654	0.30103	1	0	0	0	0	0	0	0	1	0	0	0	0	0	1	1	0	0	0	0	1	0	0	0	0	0	1	perennial	forb_herb	round	appendage	shrubland	Mexico	2.1	3	2.55	1.5
1089	152	0	1	0	Passifloraceae	Turnera	ulmifolia	Pheidole	unknown	North_America	0.40654	0.30103	1	0	0	0	0	0	0	0	1	0	0	0	0	0	1	1	0	0	0	0	1	0	0	0	0	0	1	perennial	forb_herb	round	appendage	shrubland	Mexico	2.1	3	2.55	1.5
1090	152	0	1	0	Passifloraceae	Turnera	ulmifolia	Solenopsis	geminata	North_America	0.40654	0.327359	1	0	0	0	1	0	1	0	1	0	0	0	0	0	1	1	0	0	0	0	1	0	0	0	0	0	1	perennial	forb_herb	round	appendage	shrubland	Mexico	2.1	3	2.55	2
1091	153	0	1	0	Violaceae	Viola		Aphaenogaster	rudis	North_America	0.30103	0.778151	0	1	0	0	0	0	0	1	0	0	0	0	0	0	1	1	0	0	0	0	1	0	0	1	0	0	0	perennial	forb_herb	round	smooth	forest	USA	1	3	2	5
1092	153	0	1	0	Violaceae	Viola		Aphaenogaster	texana	North_America	0.30103	0.778151	0	1	0	0	0	0	0	1	0	0	0	0	0	0	1	1	0	0	0	0	1	0	0	1	0	0	0	perennial	forb_herb	round	smooth	forest	USA	1	3	2	5
1093	153	0	1	0	Violaceae	Viola		Formica	integra	North_America	0.30103	0.676694	0	1	0	0	0	0	0	1	0	0	0	0	0	0	1	1	0	0	0	0	1	0	0	1	0	0	0	perennial	forb_herb	round	smooth	forest	USA	1	3	2	4.5
1094	153	0	1	0	Violaceae	Viola		Formica	subsericea	North_America	0.30103	0.665112	0	1	0	0	0	0	0	1	0	0	0	0	0	0	1	1	0	0	0	0	1	0	0	1	0	0	0	perennial	forb_herb	round	smooth	forest	USA	1	3	2	4.25
1095	153	0	1	0	Violaceae	Viola		Lasius	alienus	North_America	0.30103	0.243038	0	1	0	0	0	0	0	1	0	0	0	0	0	0	1	1	0	0	0	0	1	0	0	1	0	0	0	perennial	forb_herb	round	smooth	forest	USA	1	3	2	1.5
1096	153	0	1	0	Violaceae	Viola		Myrmica	punctiventris	North_America	0.30103	0.439333	0	1	0	0	0	0	0	1	0	0	0	0	0	0	1	1	0	0	0	0	1	0	0	1	0	0	0	perennial	forb_herb	round	smooth	forest	USA	1	3	2	2.5
1097	153	0	1	0	Violaceae	Viola		Stenamma	schmittii	North_America	0.30103	0.327359	0	1	0	0	0	0	0	1	0	0	0	0	0	0	1	1	0	0	0	0	1	0	0	1	0	0	0	perennial	forb_herb	round	smooth	forest	USA	1	3	2	2
1098	153	0	1	0	Violaceae	Viola		Tapinoma	sessile	North_America	0.30103	0.210853	0	1	0	0	0	1	1	1	0	0	0	0	0	0	1	1	0	0	0	0	1	0	0	1	0	0	0	perennial	forb_herb	round	smooth	forest	USA	1	3	2	1.5
1099	153	0	1	0	Violaceae	Viola		Temnothorax	flavispinus	North_America	0.30103	0.230449	0	1	0	0	0	0	0	1	0	0	0	0	0	0	1	1	0	0	0	0	1	0	0	1	0	0	0	perennial	forb_herb	round	smooth	forest	USA	1	3	2	1.6
1100	153	0	1	0	Violaceae	Viola		Temnothorax	longispinosus	North_America	0.30103	0.273001	0	1	0	0	0	0	0	1	0	0	0	0	0	0	1	1	0	0	0	0	1	0	0	1	0	0	0	perennial	forb_herb	round	smooth	forest	USA	1	3	2	1.75
1107	154	0	1	0	Violaceae	Viola	hirta	Formica	cunicularia	Europe	0.30103	0.574031	0	1	0	0	0	1	0	0	0	0	1	0	0	0	1	1	0	0	0	0	1	0	0	1	0	0	0	perennial	forb_herb	round	smooth	grassland	United Kingdom	1	3	2	3.5
1108	154	0	1	0	Violaceae	Viola	odorata	Formica	cunicularia	Europe	0.544068	0.574031	0	1	0	0	0	1	0	0	0	0	1	0	0	0	1	1	0	0	0	0	1	0	0	1	0	0	0	perennial	forb_herb	round	smooth	grassland	United Kingdom	3	4	3.5	3.5
1109	154	0	1	0	Violaceae	Viola	hirta	Formica	fusca	Europe	0.30103	0.588272	0	1	0	0	0	1	0	0	0	0	1	0	0	0	1	1	0	0	0	0	1	0	0	1	0	0	0	perennial	forb_herb	round	smooth	grassland	United Kingdom	1	3	2	3.5
1110	154	0	1	0	Violaceae	Viola	odorata	Formica	fusca	Europe	0.544068	0.588272	0	1	0	0	0	1	0	0	0	0	1	0	0	0	1	1	0	0	0	0	1	0	0	1	0	0	0	perennial	forb_herb	round	smooth	grassland	United Kingdom	3	4	3.5	3.5
1111	154	0	1	0	Violaceae	Viola	hirta	Lasius	niger	Europe	0.30103	0.243038	0	1	0	0	0	1	0	0	0	0	1	0	0	0	1	1	0	0	0	0	1	0	0	1	0	0	0	perennial	forb_herb	round	smooth	grassland	United Kingdom	1	3	2	1.5
1112	154	0	1	0	Violaceae	Viola	odorata	Lasius	niger	Europe	0.544068	0.243038	0	1	0	0	0	1	0	0	0	0	1	0	0	0	1	1	0	0	0	0	1	0	0	1	0	0	0	perennial	forb_herb	round	smooth	grassland	United Kingdom	3	4	3.5	1.5
1113	154	0	1	0	Violaceae	Viola	hirta	Myrmica	ruginodis	Europe	0.30103	0.458638	0	1	0	0	0	1	0	0	0	0	1	0	0	0	1	1	0	0	0	0	1	0	0	1	0	0	0	perennial	forb_herb	round	smooth	grassland	United Kingdom	1	3	2	2.75
1114	154	0	1	0	Violaceae	Viola	odorata	Myrmica	ruginodis	Europe	0.544068	0.458638	0	1	0	0	0	1	0	0	0	0	1	0	0	0	1	1	0	0	0	0	1	0	0	1	0	0	0	perennial	forb_herb	round	smooth	grassland	United Kingdom	3	4	3.5	2.75
1115	154	0	1	0	Violaceae	Viola	hirta	Myrmica	scabrinodis	Europe	0.30103	0.525045	0	1	0	0	0	0	1	0	0	0	1	0	0	0	1	1	0	0	0	0	1	0	0	1	0	0	0	perennial	forb_herb	round	smooth	grassland	United Kingdom	1	3	2	3.2
1116	154	0	1	0	Violaceae	Viola	odorata	Myrmica	scabrinodis	Europe	0.544068	0.525045	0	1	0	0	0	0	1	0	0	0	1	0	0	0	1	1	0	0	0	0	1	0	0	1	0	0	0	perennial	forb_herb	round	smooth	grassland	United Kingdom	3	4	3.5	3.2
1117	155	0	1	0	Passifloraceae	Piriqueta	cistoides	Brachymyrmex	depilis	North_America	0.255273	0.176091	1	0	0	0	0	1	1	1	0	0	0	0	0	1	1	1	0	0	0	0	0	0	1	0	0	1	0	both	forb_herb	odd	rugous	forest	USA	1.5	2.1	1.8	1
1118	155	0	1	0	Passifloraceae	Piriqueta	cistoides	Dorymyrmex	bureni	North_America	0.255273	0.352183	1	0	0	0	0	0	0	1	0	0	0	0	0	1	1	1	0	0	0	0	0	0	1	0	0	1	0	both	forb_herb	odd	rugous	forest	USA	1.5	2.1	1.8	2
1119	155	0	1	0	Passifloraceae	Piriqueta	cistoides	Pheidole	dentata	North_America	0.255273	0.322219	1	0	0	0	0	1	1	1	0	0	0	0	0	1	1	1	0	0	0	0	0	0	1	0	0	1	0	both	forb_herb	odd	rugous	forest	USA	1.5	2.1	1.8	2
1120	155	0	1	0	Passifloraceae	Piriqueta	cistoides	Pheidole	unknown	North_America	0.255273	0.30103	1	0	0	0	0	0	0	1	0	0	0	0	0	1	1	1	0	0	0	0	0	0	1	0	0	1	0	both	forb_herb	odd	rugous	forest	USA	1.5	2.1	1.8	1.5
1121	155	0	1	0	Passifloraceae	Piriqueta	cistoides	Solenopsis	invicta	North_America	0.255273	0.327359	1	0	0	0	0	0	0	1	0	0	0	0	0	1	1	1	0	0	0	0	0	0	1	0	0	1	0	both	forb_herb	odd	rugous	forest	USA	1.5	2.1	1.8	2
1122	156	0	1	0	Euphorbiaceae	Cnidoscolus	stimulosus	Solenopsis	invicta	North_America	0.929419	0.327359	1	0	0	0	0	0	0	1	0	0	0	0	0	0	1	1	0	0	0	0	0	1	0	1	0	0	0	perennial	forb_herb	sphere	smooth	forest	USA	8	9	8.5	2
1123	156	0	1	0	Euphorbiaceae	Croton	argyranthemus	Solenopsis	invicta	North_America	0.653213	0.327359	1	0	0	0	0	0	0	1	0	0	0	0	0	0	1	1	0	1	0	0	1	0	0	1	0	0	0	perennial	both	round	smooth	forest	USA	4	5	4.5	2
1124	156	0	1	0	Euphorbiaceae	Euphorbia	pubentissima	Solenopsis	invicta	North_America	0.361728	0.327359	1	0	0	0	0	0	0	1	0	0	0	0	0	0	1	1	0	0	0	0	1	0	0	1	0	0	0	perennial	forb_herb	round	smooth	forest	USA	2.2	2.4	2.3	2
1125	156	0	1	0	Euphorbiaceae	Stillingia	sylvatica	Solenopsis	invicta	North_America	0.574031	0.327359	1	0	0	0	0	0	0	1	0	0	0	0	0	0	1	1	0	0	0	0	1	0	0	1	0	0	0	perennial	forb_herb	round	smooth	forest	USA	3	4.5	3.75	2
1126	156	0	1	0	Fabaceae	Crotalaria	rotundifolia	Solenopsis	invicta	North_America	0.39794	0.327359	1	0	0	0	0	0	0	1	0	0	0	0	0	0	1	1	0	0	0	0	1	0	0	1	0	0	0	perennial	forb_herb	round	smooth	forest	USA	2	3	2.5	2
1127	156	0	1	0	Fabaceae	Zornia	bracteata	Solenopsis	invicta	North_America	0.352183	0.327359	1	0	0	0	0	0	0	1	0	0	0	0	0	0	1	0	0	1	0	0	1	0	0	1	0	0	0	perennial	shrub_tree	round	smooth	forest	USA	2	2.5	2.25	2
1128	156	0	1	0	Passifloraceae	Piriqueta	cistoides	Solenopsis	invicta	North_America	0.255273	0.327359	1	0	0	0	0	0	0	1	0	0	0	0	0	1	1	1	0	0	0	0	0	0	1	0	0	1	0	both	forb_herb	odd	rugous	forest	USA	1.5	2.1	1.8	2
1129	156	0	1	0	Poaceae	Aristida	stricta	Solenopsis	invicta	North_America	0.845098	0.327359	0	0	0	1	0	0	0	1	0	0	0	0	0	1	1	0	1	0	0	1	0	0	0	1	0	0	0	both	graminoid	long_narrow	smooth	forest	USA	5	9	7	2
1130	156	0	1	0	Poaceae	Paspalum	notatum	Solenopsis	invicta	North_America	0.39794	0.327359	1	0	0	0	0	0	0	1	0	0	0	0	0	0	1	0	1	0	0	0	1	0	0	1	0	0	0	perennial	graminoid	round	smooth	forest	USA	2	3	2.5	2
1131	156	0	1	0	Polygalaceae	Polygala	grandiflora	Solenopsis	invicta	North_America	0.243038	0.327359	0	1	0	0	0	0	0	1	0	0	0	0	0	1	0	1	0	0	0	0	1	0	0	1	0	0	0	annual	forb_herb	round	smooth	forest	USA	1.5	2	1.75	2
1132	156	0	1	0	Violaceae	Viola	sororia	Solenopsis	invicta	North_America	0.740363	0.327359	0	1	0	0	0	0	0	1	0	0	0	0	0	0	1	1	0	0	0	0	1	0	0	1	0	0	0	perennial	forb_herb	round	smooth	forest	USA	5	6	5.5	2
1142	160	0	0	0	Poaceae	Panicum	miliaceum	Solenopsis	invicta	North_America	0.352183	0.327359	1	0	1	0	0	0	0	1	0	0	0	0	0	1	0	0	1	0	0	0	0	1	0	0	1	0	0	annual	graminoid	sphere	middle	forest	USA	2	2.5	2.25	2
1143	161	0	1	0	Loganiaceae	Strychnos	madagascariensis	Aphaenogaster	swammerdami	Africa	1.19033	0.90309	1	0	1	0	0	0	0	1	0	0	0	0	0	0	1	1	0	0	0	0	1	0	0	0	0	1	0	perennial	forb_herb	round	rugous	forest	Madagascar	15.5	15.5	15.5	7
1144	162	1	0	0	Poaceae	Hordeum	vulgare	Novomessor	cockerelli	North_America	1.04139	0.720159	0	0	1	1	0	0	0	0	0	1	0	0	0	1	0	0	1	0	0	0	1	0	0	1	0	0	0	annual	graminoid	round	smooth	desert	USA	8	14	11	5
1145	162	1	0	0	Poaceae	Hordeum	vulgare	Pheidole	desertorum	North_America	1.04139	0.458638	0	0	1	1	0	0	1	0	0	1	0	0	0	1	0	0	1	0	0	0	1	0	0	1	0	0	0	annual	graminoid	round	smooth	desert	USA	8	14	11	2.75
1146	162	1	0	0	Poaceae	Hordeum	vulgare	Pheidole	gilvescens	North_America	1.04139	0.273001	0	0	1	1	1	0	1	0	0	1	0	0	0	1	0	0	1	0	0	0	1	0	0	1	0	0	0	annual	graminoid	round	smooth	desert	USA	8	14	11	1.75
1147	162	1	0	0	Poaceae	Hordeum	vulgare	Pheidole	militicida	North_America	1.04139	0.30103	0	0	1	1	1	0	0	0	0	1	0	0	0	1	0	0	1	0	0	0	1	0	0	1	0	0	0	annual	graminoid	round	smooth	desert	USA	8	14	11	1.8
1148	162	1	0	0	Poaceae	Hordeum	vulgare	Pheidole	soritis	North_America	1.04139	0.146128	0	0	1	1	0	0	0	0	0	1	0	0	0	1	0	0	1	0	0	0	1	0	0	1	0	0	0	annual	graminoid	round	smooth	desert	USA	8	14	11	1.3
1149	162	1	0	0	Poaceae	Hordeum	vulgare	Pheidole	unknown	North_America	1.04139	0.30103	0	0	1	1	0	0	0	0	0	1	0	0	0	1	0	0	1	0	0	0	1	0	0	1	0	0	0	annual	graminoid	round	smooth	desert	USA	8	14	11	1.5
1150	162	1	0	0	Poaceae	Hordeum	vulgare	Pheidole	xerophila	North_America	1.04139	0.273001	0	0	1	1	1	0	0	0	0	1	0	0	0	1	0	0	1	0	0	0	1	0	0	1	0	0	0	annual	graminoid	round	smooth	desert	USA	8	14	11	1.75
1151	162	1	0	0	Poaceae	Hordeum	vulgare	Pogonomyrmex	barbatus	North_America	1.04139	0.69897	0	0	1	1	1	0	0	0	0	1	0	0	0	1	0	0	1	0	0	0	1	0	0	1	0	0	0	annual	graminoid	round	smooth	desert	USA	8	14	11	4
1152	162	1	0	0	Poaceae	Hordeum	vulgare	Pogonomyrmex	californicus	North_America	1.04139	0.676694	0	0	1	1	1	0	0	0	0	1	0	0	0	1	0	0	1	0	0	0	1	0	0	1	0	0	0	annual	graminoid	round	smooth	desert	USA	8	14	11	4
1153	162	1	0	0	Poaceae	Hordeum	vulgare	Pogonomyrmex	desertorum	North_America	1.04139	0.615424	0	0	1	1	0	0	0	0	0	1	0	0	0	1	0	0	1	0	0	0	1	0	0	1	0	0	0	annual	graminoid	round	smooth	desert	USA	8	14	11	3.75
1154	162	1	0	0	Poaceae	Hordeum	vulgare	Pogonomyrmex	magnacanthus	North_America	1.04139	0.574031	0	0	1	1	1	0	0	0	0	1	0	0	0	1	0	0	1	0	0	0	1	0	0	1	0	0	0	annual	graminoid	round	smooth	desert	USA	8	14	11	3
1155	162	1	0	0	Poaceae	Hordeum	vulgare	Pogonomyrmex	maricopa	North_America	1.04139	0.618048	0	0	1	1	1	0	0	0	0	1	0	0	0	1	0	0	1	0	0	0	1	0	0	1	0	0	0	annual	graminoid	round	smooth	desert	USA	8	14	11	3.8
1156	162	1	0	0	Poaceae	Hordeum	vulgare	Pogonomyrmex	pima	North_America	1.04139	0.604766	0	0	1	1	0	0	0	0	0	1	0	0	0	1	0	0	1	0	0	0	1	0	0	1	0	0	0	annual	graminoid	round	smooth	desert	USA	8	14	11	3.8
1157	162	1	0	0	Poaceae	Hordeum	vulgare	Pogonomyrmex	rugosus	North_America	1.04139	0.628389	0	0	1	1	1	0	0	0	0	1	0	0	0	1	0	0	1	0	0	0	1	0	0	1	0	0	0	annual	graminoid	round	smooth	desert	USA	8	14	11	4
1158	162	1	0	0	Poaceae	Hordeum	vulgare	Solenopsis	xyloni	North_America	1.04139	0.439333	0	0	1	1	0	0	0	0	0	1	0	0	0	1	0	0	1	0	0	0	1	0	0	1	0	0	0	annual	graminoid	round	smooth	desert	USA	8	14	11	2.5
1159	162	1	0	0	Poaceae	Hordeum	vulgare	Veromessor	pergandei	North_America	1.04139	0.618048	0	0	1	1	1	0	0	0	0	1	0	0	0	1	0	0	1	0	0	0	1	0	0	1	0	0	0	annual	graminoid	round	smooth	desert	USA	8	14	11	3.8
1160	162	1	0	0	Poaceae	Panicum	miliaceum	Novomessor	cockerelli	North_America	0.352183	0.720159	1	0	1	0	0	0	0	0	0	1	0	0	0	1	0	0	1	0	0	0	0	1	0	0	1	0	0	annual	graminoid	sphere	middle	desert	USA	2	2.5	2.25	5
1161	162	1	0	0	Poaceae	Panicum	miliaceum	Pogonomyrmex	rugosus	North_America	0.352183	0.628389	1	0	1	0	1	0	0	0	0	1	0	0	0	1	0	0	1	0	0	0	0	1	0	0	1	0	0	annual	graminoid	sphere	middle	desert	USA	2	2.5	2.25	4
1163	162	1	0	0	Euphorbiaceae	Euphorbia	serpyllifolia	Pheidole	unknown	North_America	0.0791812	0.30103	1	0	0	0	0	0	0	0	0	1	0	0	0	1	0	1	0	0	0	0	1	0	0	1	0	0	0	annual	forb_herb	round	smooth	desert	USA	1	1.4	1.2	1.5
1164	162	1	0	0	Poaceae	Panicum	arizonicum	Pogonomyrmex	rugosus	North_America	0.556303	0.628389	0	0	1	1	1	0	0	0	0	1	0	0	0	1	0	0	1	0	0	0	1	0	0	1	0	0	0	annual	graminoid	round	smooth	desert	USA	3.2	4	3.6	4
1165	163	1	0	0	Poaceae	Hordeum	vulgare	Pogonomyrmex	barbatus	North_America	1.04139	0.69897	0	0	1	1	1	0	0	0	0	1	0	0	0	1	0	0	1	0	0	0	1	0	0	1	0	0	0	annual	graminoid	round	smooth	desert	USA	8	14	11	4
1166	163	1	0	0	Poaceae	Hordeum	vulgare	Pogonomyrmex	rugosus	North_America	1.04139	0.628389	0	0	1	1	1	0	0	0	0	1	0	0	0	1	0	0	1	0	0	0	1	0	0	1	0	0	0	annual	graminoid	round	smooth	desert	USA	8	14	11	4
1205	168	0	0	0	Araliaceae	Schefflera	elliptica	Anoplolepis	gracilipes	Asia	0.544068	0.477121	1	0	0	0	0	1	1	1	0	0	0	0	0	0	1	0	0	1	0	0	0	1	0	0	0	1	0	perennial	shrub_tree	sphere	rugous	forest	Christmas Island	3	4	3.5	2
1207	170	1	1	0	Aizoaceae	Silene	noctiflora	Messor	capensis	Africa	-0.0457575	0.769008	0	0	1	0	1	0	0	0	1	0	0	0	0	0	1	0	0	0	1	0	1	0	0	0	1	0	0	perennial	other	round	middle	shrubland	South Africa	0.8	1	0.9	4.75
1208	170	1	1	0	Aizoaceae	Galenia	fruticosa	Messor	capensis	Africa	0	0.769008	1	0	0	0	1	0	0	0	1	0	0	0	0	0	1	1	0	0	0	0	1	0	0	1	0	0	0	perennial	forb_herb	round	smooth	shrubland	South Africa	1	1	1	4.75
1210	170	1	1	0	Aizoaceae	Tetragonia	spicata	Messor	capensis	Africa	1.49831	0.769008	1	0	0	0	1	0	0	0	1	0	0	0	0	0	1	1	0	0	0	0	1	0	0	1	0	0	0	perennial	forb_herb	round	smooth	shrubland	South Africa	25	38	31.5	4.75
1211	170	1	1	0	Amaranthaceae	Atriplex	lindleyi	Messor	capensis	Africa	0.176091	0.769008	0	0	0	1	1	0	0	0	1	0	0	0	0	1	1	1	0	1	0	0	1	0	0	0	1	0	0	both	both	round	middle	shrubland	South Africa	1.5	1.5	1.5	4.75
1212	170	1	1	0	Asteraceae	Berkheya	spinosa	Messor	capensis	Africa	0.544068	0.769008	0	0	0	1	1	0	0	0	1	0	0	0	0	0	1	0	0	1	0	1	0	0	0	0	0	1	0	perennial	shrub_tree	long_narrow	rugous	shrubland	South Africa	3	4	3.5	4.75
1214	170	1	1	0	Asteraceae	Osteospermum	sinuatum	Messor	capensis	Africa	0.90309	0.769008	1	0	0	0	1	0	0	0	1	0	0	0	0	1	0	1	0	0	0	1	0	0	0	0	1	0	0	annual	forb_herb	long_narrow	middle	shrubland	South Africa	6	10	8	4.75
1215	170	1	1	0	Asteraceae	Pteronia		Messor	capensis	Africa	0.867762	0.769008	0	0	0	1	1	0	0	0	1	0	0	0	0	0	1	0	0	1	0	0	0	0	1	0	1	0	0	perennial	shrub_tree	odd	middle	shrubland	South Africa	7.15	7.6	7.375	4.75
[truncated: 5,343 more rows]
[truncated: 10 more columns]

## Sheet: Table 4 Legend
Label	Origin of data	Meaning
a_g	listed in refs (corrected with antwiki and antweb)	ant genus
[truncated: 28 more rows]

## Sheet: Table 5 Model Selection
Response	Model Fixed Effects	Model Random Effects	AIC	BIC	log likelihood	deviance	df residual
[truncated: 215 more rows]

[truncated: 3 more sheets: Table 6 Post Hoc Tukey Tests, Table 7 Linear Model Results, Table 8 MCA Eigenvalues]
